# Supplementary material for: Two distinct metacommunities characterize the gut microbiota in Crohn's disease patients
Source: Gigascience. 2017 Jun 26;6(7):1–11. doi: 10.1093/gigascience/gix050 (PMC5624284; doi:10.1093/gigascience/gix050)
Supplement: Table_&_Supplementory_Table.CD.xlsx [file gix050_Table_and_Supplementory_Table.CD.xlsx]

## Sheet: List
Table 1 Summary metadata of all participants.
Supplementary Table 1 Clinical characteristics of participants and the dysbiosis index for their gut micorbiome.
Supplementary Table 2. MGS of the IBD cohort. Clusters containing > 700 genes were annotated according to available bacteria and archaea genomes, as was described previously (Qin et al. 2012).
Supplementary Table 3. Association between metacommunity and CD status. P-values from Fisher’s exact tests were adjusted by Benjamini-Hochberg step-up procedure.
Supplementary Table 4. Results of differential abundance analysis on signature MGS for metacommunities. An adapted version of the linear discriminant analysis (LDA) effect size (LEfSe) method were applied for selecting differential MGS. Those with a LDA score over 2 were visualized in Fig. 1 and Supplementary Table 4.
Supplementary Table 5. Summary of differential abundance analysis on KEGG pathways between subgroups. Differentially enriched KO pathways were identified according to their reporter scores.
Supplementary Table 6. Summary of differential abundance analysis on KEGG modules between subgroups. Differentially enriched KO pathways were identified according to their reporter scores.
Supplementary Table 7. A list of LPS/SCFA-producing bacteria that had differentially abundance/growth rate between subgroups (q<0.2). Statistical comparison by Wilcoxon test followed by a Benjamini-Hochberg correction for significance level.
Supplementary Table 8. Results of Wilcoxon Test on the relative abundance of all MGS between sub-groups. A Benjamini-Hochberg correction was applied for significance level.
Supplementary Table 9. Results of Wilcoxon Test on the growth rate of all MGS between sub-groups. A Benjamini-Hochberg correction was applied for significance level.
Supplementary Table 10. Results of Wilcoxon Test on the relative abundance of all MGS in pre- versus post-EEN CD samples. A Benjamini-Hochberg correction was applied for significance level.
Supplementary Table 11. Results of Wilcoxon Test on the growth rate of all MGS in pre- versus post-EEN CD samples. A Benjamini-Hochberg correction was applied for significance level.
Supplementary Table 12. Summary of differential abundance analyses on KEGG pathways in pre-EEN and post-EEN CD samples. Differentially enriched KO pathways were identified according to their reporter scores.
Supplementary Table 13. Summary of differential abundance analyses on KEGG modules in pre-EEN and post-EEN CD samples. Differentially enriched KO modules were identified according to their reporter scores.
Supplementary Table 14. Detailed formula of 4 nutrition powder applied in this study.

## Sheet: Table 1
PATIENT CHARACTERISTICS	CONTROL	CROHN DISEASE	Permanova p-value
number of samples (n)	54	49	-
Age, years (mean ± s.d.)	20.70 ± 7.76	28.82 ± 8.04	0.01
Gender (n,percent)			0.02
Male	51 (94.44)	36 (73.47)
Female	3 (5.56)	13 (26.53)
BMI, kg/m2 (mean ± s.d.)	21.49 ± 3.28	18.91 ± 2.85	0.001
Lesion location (n, percent)
UGIT	-	3 (6.12)	-
Jejunum	-	3 (6.12)	-
Ileum	-	40 (81.63)	-
Cecum	-	5 (10.20)	-
Colon	-	35 (71.43)	-
Nutritional status (n, percent)
Dystrophy-severe	-	5 (10.20)	-
Dystrophy-Medium	-	7 (12.29)	-
Dystrophy-Mild	-	9 (18.37)	-
Good	-	15 (30.61)	-
Fine	-	10 (20.41)	-
EEN treatment (n, percent)	-	14 (28.57)	-
14 resampled after EEN treatment

## Sheet: Supplementary Table 1
sample ID	gender	age	BMI	height (cm)	weight (kg)	diganosis	Dysbiosis index	Nutritional status	EEN nutrtion powder	microbial community	UGIT	jejunum	ileum	cecum	colon	hs-CRP	ESR	platelets	Leukocyte	CT	HB	ALB	PA	RBC	TG	BUN	CR	GLU	UA	ALT	AST	r-GT	TP	AKP	TBA	CH	RBP
GZCD001	Male	48	22.3183	170	64.5	CD		Good
GZCD001	Male	48	22.3	170	64.5	CD	-0.422439	Good	-	B	No	No	Yes	No	Yes	13.97	75	87	8.12	12.88	123	28.3	0.05	4.43	-	41.83	613	5.69	197	47	62	66	55.2	167	31	-	33.69		-	Missing data
GZCD002	Male	22	18.2183	164	49	CD	0.0397478	Dystrophy-Mild	-	B	No	No	Yes	-	No	13.33	50	411	6.62	11.78	94	51.7	0.24	4.44	0.89	3.8	88	4.11	345	16	18	19	86.6	110	2.5	3.71	33.62		CD	Crohn disease
GZCD003	Female	27	16.1833	158	40.4	CD	-0.681075	Dystrophy-Medium	-	B	No	No	Yes	-	Yes	11.01	25	36	6.7	11.94	101	40.5	0.22	4.12	0.8	4.4	47	4.13	191	25	22	21	60.7	71	43.9	4.32	32.04		EEN	Exclusive enteral nutrition
GZCD004	Male	16	16.4014	170	47.4	CD	-0.924194	Dystrophy-Medium	-	A	No	No	Yes	-	Yes	13.81	25	353	10.07	12.56	121	43.8	0.2	5.07	0.66	3.2	87	4.04	347	18	13	22	67.6	72	1.6	3.71	33.23		BMI	Body mass index
GZCD005	Female	22	13.219	158	33	CD	3.35221	Dystrophy-Severe	-	C	No	No	Yes	-	No	15.4	58	523	15.85	13.66	70	28.1	0.06	3.99	1.03	8.9	34	8.1	216	12	11	26	65.3	49	0.06	1.13	16.09		hs-CRP	High-sensitivity CRP
GZCD006	Female	39	17.6483	155	42.4	CD	0.158346	Dystrophy-Medium	-	C	No	No	Yes	-	Yes	4	23	155	5.28	12.41	126	39.7	0.18	3.87	0.02	3.1	68	3.8	315	97	117	17	63.2	52	1.7	5.54	23.84		ESR	Erythrocyte sedimentation rate
GZCD007	Male	17	19.6913	154	46.7	CD	Inf	Fine	-	C	No	No	Yes	-	Yes	7.29	14	252	5.22	-	147	45.1	0.33	5.03	0.96	4.4	66	4.18	549	23	18	23	67.9	92	2.4	2.67	43.33		CT	Llotting time
GZCD009	Female	43	14.6211	158	36.5	CD	1.39538	Dystrophy-Severe	-	C	-	-	-	-	-	7.3	25	162	4.47	12.56	123	28.4	-	3.74	-	3.43	55	6.81	348	12	18	7	47.1	-	-	-	18.83		HB	Hemoglobin
GZCD010	Male	27	18.5078	166	51	CD	Inf	Fine	-	C	No	No	Yes	-	Yes	15.31	57	299	6.59	11.78	118	42.6	0.2	4.61	0.84	3.81	86	5.02	700	10	17.85	17	76.2	59	2.3	3.84	38.58		ALB	Albumin
GZCD011	Male	27	16.038	173	48	CD	-0.187483	Dystrophy-Medium	-	C	No	No	Yes	-	Yes	11.57	23	264	9.23	-	132	40	0.23	4.62	-	4.5	90	3.5	358	12	11	12	61	62	1.8	-	-		RBC	Red Blood Cell
GZCD013	Male	22	18.3642	180	59.5	CD	0.196136	Dystrophy-Mild	-	C	No	Yes	Yes	Yes	Yes	14.07	13	261	10.22	12.09	123	40.6	0.23	4.43	1.29	3.4	58	3.7	469	13	16	23	69.9	81	3.3	3.77	32.85		PA	Prealbumin
GZCD014	Female	42	24.905	153	58.3	CD	0.66868	Good	-	C	No	No	No	-	Yes	9.4	14	150	3.62	13.5	80	35.1	0.15	3.01	2.75	4.2	73	3.93	237	57	59	79	55.1	98	2.3	3.9	35.31		TG	Triglyceride
GZCD015	Male	29	16.5298	167	46.1	CD	0.719366	Dystrophy-Medium	-	C	No	No	Yes	-	Yes	14.65	56	235	5.75	12.41	127	38.2	0.09	4.29	0.96	4.3	70	3.98	243	7	12	11	61.7	48	1.3	2.52	14.66		BUN	Blood urea nitrogen
GZCD016	Male	21	19.6235	162	51.5	CD	-0.479765	Fine	-	B	-	-	-	-	-	-	-	175	4.44	14.75	129	40.1	0.19	4.91	0.35	2.3	88	4	-	14	14	11	67.3	56	40	2.96	38.98		CR	Crea
GZCD017	Male	31	17.8915	169	51.1	CD	-0.501593	Dystrophy-Mild	-	C	No	No	Yes	-	Yes	13.59	80	246	9.12	-	89	30.3	0.2	2.28	0.76	4.3	64	5.11	403	22	19	23	64.4	89	6.8	2.49	29.82		GLU	Glucose
GZCD019	Female	28	16.7578	160	42.9	CD	0.725822	Dystrophy-Medium	-	C	No	No	Yes	-	Yes	4.18	60	368	6.72	-	106	39.3	0.29	4.36	-	3.05	-	4.38	-	30	19	33	78.6	69	2.8	-	-		UA	Uric acid
GZCD020	Male	33	23.2197	174	70.3	CD	0.955008	Good	-	C	No	No	Yes	-	Yes	13.7	44	241	6.65	11.63	165	47.9	0.29	4.98	0.81	4.5	76	4.48	307	23	22	28	80	56	6.2	3.78	36.9		ALT	Alanine aminotransferase
GZCD021	Male	29	20.9306	175	64.1	CD	0.450533	Fine	-	C	No	No	Yes	-	Yes	6.8	11	457	5.42	10.84	129	38.6	0.33	4.94	1.64	4.89	78	4.46	288	23	21	25	64.7	110	4.2	3.85	43.04		AST	Aspartate aminotransferase
GZCD022	Male	29	15.427	165	42	CD	Inf	Dystrophy-Severe	-	C	No	No	Yes	-	Yes	13.42	17	524	23.55	13.03	120	36.1	0.08	4.29	0.61	4	58	3.89	240	15	15	69	63.4	116	4.6	3.65	32.23		r-GT	Glutamyltranspetidase
GZCD023	Male	23	22.8571	175	70	CD	0.0638847	Good	-	B	No	No	Yes	-	No	3.1	7	256	7.23	11.47	140	42.5	0.3	4.08	0.78	3.7	64	4.49	416	16	17	11	68.8	69	14	3.52	36.48		TP	Total protein
GZCD026	Female	44	20.9042	168	59	CD	1.2418	Good	-	C	Yes	No	Yes	-	Yes	4.16	25	284	3.75	11.94	64	41.31	0.21	3.69	1	4.9	51	4.44	189	14	18	8	75.52	78	3.8	3.73	35.48		AKP	Alkaline phosphatase
GZCD027	Male	36	17.4674	168	49.3	CD	-0.654333	Dystrophy-Mild	-	B	No	Yes	Yes	-	No	0.83	12	265	5.26	14.44	114	31.7	0.3	3.75	0.9	6.3	61	4.47	-	31	23	16	49.6	60	8	3.54	54.44		TBA	Total bile acid
GZCD028	Male	31	21.9713	172	65	CD	-1.26377	Good	-	C	No	No	Yes	-	Yes	13.39	21	313	7.73	-	109	35.1	0.28	3.61	-	2.84	77	4.41	388	28	15	29	50.5	61	6.88	-	32.91		CH	Cholesterol
GZCD029	Male	25	19.0117	173	56.9	CD	-0.00823841	Fine	-	C	No	No	Yes	-	Yes	13.89	50	418	7.33	11.31	123	39.3	0.16	4.16	-	4.15	83	6.43	376	18	10	68	68.1	-	-	-	-		RBP	Retinol-Binding Protein
GZCD030	Male	23	22.4913	170	65	CD	-0.10127	Good	-	B	No	No	Yes	-	Yes	-	-	278	2.96	-	140	48.7	-	4.09	-	2.33	51	5.62	-	18	21	24.15	78.2	-	-	-	-
GZCD032	Female	40	21.8264	157	53.8	CD	-0.011269	Good	-	C	No	No	Yes	-	Yes	7.39	22	326	8.25	-	119	38.3	0.25	3.66	-	4.59	63	9.58	248	19	15	3	67.6	62	4.9	-	-
GZCD033	Male	30	19.487	168	55	CD	-0.333558	Fine	-	C	No	No	Yes	-	No	0.68	-	538	9.23	-	60	44	-	4.49	-	-	-	-	-	15	14	10	67.9	-	-	-	-
GZCD034	Female	39	20	150	45	CD	0.480072	Fine	-	C	No	No	No	Yes	No	2.97	17	243	5.81	13.03	125	39.7	-	4.33	-	4.5	49	5.09	-	12	12	9	63.1	-	-	-	39.74
GZCD036	Male	27	19.3625	167	54	CD	1.20908	Fine	-	C	No	No	Yes	-	Yes	2.77	8	159	5.82	-	121	40	0.29	5.14	0.76	3.8	96	3.67	315	10	11	9	62	35	8	3.88	39.95
GZCD037	Male	30	22.0343	179	70.6	CD	0.252211	Good	-	C	No	No	No	Yes	Yes	12.26	23	147	5.87	11.25	126	42.1	0.21	4.38	7.85	3.8	79	4.16	379	14	14	12	67.6	144	2.5	4.54	52.13
GZCD040	Male	35	20.5714	175	63	CD	1.39228	Fine	-	C	No	No	Yes	-	Yes	14.37	64	307	8.69	14.28	118	37.5	0.1	4.19	0.95	3.2	63	4.81	264	11	14	13	70.7	84	4.5	3.95	15.52
GZCD042	Male	28	18.0344	177	56.5	CD	0.287361	Dystrophy-Mild	-	C	No	No	Yes	-	Yes	4.62	3	217	5.27	10.31	146	44.5	0.29	4.73	3.47	5.2	56	7.65	404	18	17	60	67	62	2.7	5.13	43.98
GZCD043	Male	24	23.261	178	73.7	CD	0.392825	Good	-	C	Yes	No	Yes	-	Yes	13.09	17	231	7.13	12.72	140	45	0.18	5.04	1.02	3.64	100	5.92	373	21	13	11	72.2	86	2.1	3.33	25.09
GZCD044	Male	25	18.8268	174	57	CD	0.0510207	Fine	-	C	Yes	No	Yes	-	Yes	0.57	2	163	7.36	11.78	118	38.1	0.4	4.44	0.47	6.1	69	4.99	313	31	14	14	56	31	3.8	2.96	27.49
GZCD045	Male	18	23.7253	155	57	CD	0.308216	Good	-	C	No	No	Yes	-	Yes	11.3	35	314	7.54	12.41	124	44.4	0.38	4.43	0.83	10.4	64	4.09	506	14	10	27	68.9	67	2.9	4.53	51.04
GZCD046	-	-	-	-	-	CD	-0.989958	Good	-	B	No	No	Yes	-	No	1.68	8	314	6.1	12.41	127	43.5	0.26	4.35	0.58	3.7	78	4.78	411	9	11	10	67.9	73	6.4	3.05	34.87
GZCD047	Male	18	15.3363	173	45.9	CD	2.78208	Dystrophy-Severe	-	C	No	No	Yes	-	Yes	0.78	8	235	3.07	12.41	108	38.9	0.26	4.34	0.39	4.8	46	4.66	125	20	20	10	60.2	64	10.3	4.26	46.09
GZCD048	Male	15	18.3299	164	49.3	CD	-0.194305	Dystrophy-Mild	-	B	No	No	Yes	Yes	Yes	12.96	77	432	6.6	10.84	100	36.6	0.12	4.27	0.98	1.8	65	3.93	526	11	14	19	62.8	68	0.06	3.7	19.33
GZCD049	Male	40	18.2857	175	56	CD	1.66099	Dystrophy-Mild	-	C	No	No	Yes	-	Yes	13.39	17	253	7.09	12.41	127	38.2	0.29	4.29	2.49	1.83	86	4.81	470	54	33	25	67.6	100	3	4.26	59.06
GZCD050	Male	35	24.423	166	67.3	CD	-0.749815	Good	-	A	No	No	No	-	Yes	10.03	15	215	5.01	13.19	141	45	0.25	4.88	0.79	4.5	70	4.24	374	12	12	16	68.4	64	15.4	4.44	38.08
GZCD052	Male	42	16.9967	171	49.7	CD	0.522088	Dystrophy-Mild	-	C	No	No	Yes	-	No	16.08	47	200	8.55	11.63	112	37.8	0.15	4.69	2.12	3.22	76	5.4	186	26	31	49	66.2	51	37.2	46.3	11.44
GZCD053	Male	25	13.9844	160	35.8	CD	1.94913	Good	-	C	No	No	Yes	-	Yes	11.11	42	688	9.25	11.63	110	38.2	0.23	4.22	1.68	3.97	44	5.36	262	12	14	32	76.8	67	46.8	4.77	12.77
GZCD054	Male	23	16.7488	163	44.5	CD	0.820115	Dystrophy-Mild	-	C	No	No	Yes	-	Yes	4.54	28	274	2.82	13.03	112	43.7	0.24	3.98	1.73	4.3	69	4.09	207	62	43	145	69.5	117	1.3	4.21	44.89
GZCD055	Male	24	16.456	169	47	CD	-0.797529	Dystrophy-Medium	-	C	No	No	No	Yes	No	0.26	11	418	9.06	13.19	114	43.2	0.18	4.28	0.82	4.2	93	3.77	428	9	15	21	83.1	78	14.4	3.2	30.98
GZCD059	Female	23	15.7778	150	35.5	CD	1.47901	Dystrophy-Severe	-	C	No	Yes	Yes	-	No	0.9	12	389	5.19	11.56	106	39.9	0.23	4.53	0.77	3.9	39	3.88	222	12	16	12	61.6	65	2.4	3.44	41.7
GZCD060	Female	36	18.2726	155	43.9	CD	0.150281	-	-	C	No	No	Yes	-	Yes	13.97	20	258	4.35	-	92	35.1	0.33	4.53	1.25	4.6	40	3.61	194	8	7	13	57	29	3	4.23	44.09
GZCD061	Male	22	19.3959	175	59.4	CD	0.136932	-	-	B	-	-	-	-	-	-	34	366	3.92	-	136	-	-	5.01	-	-	-	-	-	-	-	-	-	-	-	-	-
GZCD062	Male	31	21.0498	173	63	CD	-0.65106	Good	-	B	No	No	Yes	-	Yes	1.86	18	293	7.31	12.42	130	51.4	0.34	4.61	1.26	3.99	71	5.17	320	18	25	13	89.8	86	4.3	2.94	49.65
GZCD063	Female	21	15.264	154	36.2	CD	1.17168	-	-	C	-	-	-	-	-	-	24	348	3.88	-	117	-	-	-	-	-	-	-	-	-	-	-	-	-	-	-	-
GZCD016EEN	Male	21	19.6235	162	51.5	CD	0.222247	Fine	ENSURE	B	-	-	-	-	-	-	12	218	5.68	-	148	42.7	-	4.65	0.35	4.2	83	3.86	502	17	25	19	72.1	73	-	2.96	38.98
GZCD020EEN	Male	33	22.4931	174	68.1	CD	Inf	Good	ENSURE, PEPTISON	C	-	-	-	-	-	10.96	13	214	4.15	11.63	129	38.4	0.22	4.96	0.95	5.2	73	3.43	315	21	23	12	66.1	37	6.8	2.77	33.45
GZCD026EEN	Female	44	20.9042	168	59	CD	Inf	Good	NUTRISON POWDER	C	-	-	-	-	-	16.1	31	96	12.1	13.03	114	38.8	0.33	4.23	1.16	5.9	56	4.62	211	71	37	46	68.6	97	6.4	2.91	43.91
GZCD027EEN	Male	36	17.4674	168	49.3	CD	0.277352	Dystrophy-Mild	ENSURE	B	-	-	-	-	-	0.05	6	191	4.1	14.44	132	42.4	0.34	4.41	0.63	5.2	61	4.67	200	26	24	14	63.4	66	18.8	2.51	48.01
GZCD029EEN	Male	25	18.7109	173	56	CD	-0.398209	Fine	-	B	-	-	-	-	-	9.4	21	523	5.94	12.25	88	43.4	0.22	3.46	1.09	5.7	76	5	352	16	11	55	73.7	90	14.6	4.23	32.16
GZCD032EEN	Female	40	21.9076	157	54	CD	-0.560767	Good	FRESUBIN	C	-	-	-	-	-	-	-	204	6.47	-	123	41.9	0.24	3.94	-	-	-	-	-	23	20	7	75.3	58	4.7	-	-
GZCD047EEN	Male	18	15.3363	173	45.9	CD	0.668871	Dystrophy-Severe	ENSURE	C	-	-	-	-	-	3	15	-	-	11.78	151	47.4	0.21	-	0.74	2.5	66	3.71	306	11	15	8	67.6	68	11.8	2.91	29.67
GZCD053EEN	Male	25	13.9844	160	35.8	CD	Inf	Good	ENSURE，NUTRISON POWDER	C	-	-	-	-	-	6.25	65	274	6.07	11.31	109	40.2	0.22	3.81	1.2	2.4	38	3.39	267	9	22	21	73.9	80	25.3	-	-
GZCD054EEN	Male	23	16.7488	163	44.5	CD	0.364386	Dystrophy-Mild	ENSURE	C	-	-	-	-	-	4.54	28	231	4.92	11	115	46.9	-	3.74		3.6	71	4.46	274	27	23	99	75.8	-	-	-	52.13
GZCD055EEN	Male	24	16.456	169	47	CD	-0.251276	Dystrophy-Medium	ENSURE	C	-	-	-	-	-	2.43	10	296	6.18	-	133	44.2	0.23	4.37	1.14	3.1	75	4.99	396	148	99	9	73.6	67	6.3	4.28	36.11
GZCD059EEN	Female	23	15.7778	150	35.5	CD	-0.164438	Dystrophy-Severe	FRESUBIN	C	-	-	-	-	-	5.7	11	302	9.01	11.56	114	40.1	0.23	4.57	0.77	3.3	44	3.69	222	20	15	35	58.6	65	2.4	3.44	41.7
GZCD061EEN	Male	22	19.3959	175	59.4	CD	-0.564975	-	ENSURE	B	-	-	-	-	-	-	34	366	3.92	-	136	-	-	5.01	-	-	-	-	-	-	-	-	-	-	-	-	-
GZCD062EEN	Male	31	21.0498	173	63	CD	-0.524824	Good	ENSURE	B	-	-	-	-	-	-	38	496	-	-	134	-	-	5	-	-	-	-	-	-	-	-	-	-	-	-	-
GZCD063EEN	Female	21	15.264	154	36.2	CD	-0.129046	-	ENSURE	C	-	-	-	-	-	3.87	25	273	-	-	116	-	-	-	-	-	-	-	-	-	-	-	-	-	-	-	-
GZCT001	Male	26	21.2585	168	60	Control	-1.24157	-	-	A	-	-	-	-	-	-	-	-	-	-	-	-	-	-	-	-	-	-	-	-	-	-	-	-	-	-	-
GZCT002	Male	44	25.3515	172	75	Control	-1.44211	-	-	B	-	-	-	-	-	-	-	-	-	-	-	-	-	-	-	-	-	-	-	-	-	-	-	-	-	-	-
GZCT003	Male	24	23.6614	172	70	Control	-0.912969	-	-	A	-	-	-	-	-	-	-	-	-	-	-	-	-	-	-	-	-	-	-	-	-	-	-	-	-	-	-
GZCT004	Male	24	22.0386	165	60	Control	-1.97268	-	-	A	-	-	-	-	-	-	-	-	-	-	-	-	-	-	-	-	-	-	-	-	-	-	-	-	-	-	-
GZCT005	Female	22	20.6852	166	57	Control	-1.19557	-	-	A	-	-	-	-	-	-	-	-	-	-	-	-	-	-	-	-	-	-	-	-	-	-	-	-	-	-	-
GZCT006	Male	23	18.6851	170	54	Control	-1.14415	-	-	A	-	-	-	-	-	-	-	-	-	-	-	-	-	-	-	-	-	-	-	-	-	-	-	-	-	-	-
GZCT007	Male	22	22.3315	174.5	68	Control	-0.638936	-	-	B	-	-	-	-	-	-	-	-	-	-	-	-	-	-	-	-	-	-	-	-	-	-	-	-	-	-	-
GZCT008	Male	24	21.4536	163	57	Control	-1.27453	-	-	A	-	-	-	-	-	-	-	-	-	-	-	-	-	-	-	-	-	-	-	-	-	-	-	-	-	-	-
GZCT009	Male	23	21.2585	168	60	Control	-1.17831	-	-	A	-	-	-	-	-	-	-	-	-	-	-	-	-	-	-	-	-	-	-	-	-	-	-	-	-	-	-
GZCT010	Male	24	20.202	165	55	Control	-2.09768	-	-	A	-	-	-	-	-	-	-	-	-	-	-	-	-	-	-	-	-	-	-	-	-	-	-	-	-	-	-
GZCT011	Male	24	22.4913	170	65	Control	-0.975242	-	-	A	-	-	-	-	-	-	-	-	-	-	-	-	-	-	-	-	-	-	-	-	-	-	-	-	-	-	-
GZCT012	Male	26	20.5499	168	58	Control	-1.37932	-	-	A	-	-	-	-	-	-	-	-	-	-	-	-	-	-	-	-	-	-	-	-	-	-	-	-	-	-	-
GZCT013	Male	14	20.9572	162	55	Control	-1.01822	-	-	A	-	-	-	-	-	-	-	-	-	-	-	-	-	-	-	-	-	-	-	-	-	-	-	-	-	-	-
GZCT014	Male	13	17.3828	160	44.5	Control	-1.0225	-	-	B	-	-	-	-	-	-	-	-	-	-	-	-	-	-	-	-	-	-	-	-	-	-	-	-	-	-	-
GZCT015	Male	13	17.5781	160	45	Control	-1.35983	-	-	B	-	-	-	-	-	-	-	-	-	-	-	-	-	-	-	-	-	-	-	-	-	-	-	-	-	-	-
GZCT016	Male	14	20.0288	158	50	Control	-0.875947	-	-	A	-	-	-	-	-	-	-	-	-	-	-	-	-	-	-	-	-	-	-	-	-	-	-	-	-	-	-
GZCT017	Male	13	17.1468	162	45	Control	-1.21168	-	-	A	-	-	-	-	-	-	-	-	-	-	-	-	-	-	-	-	-	-	-	-	-	-	-	-	-	-	-
GZCT018	Male	14	18.8189	163	50	Control	-1.20607	-	-	A	-	-	-	-	-	-	-	-	-	-	-	-	-	-	-	-	-	-	-	-	-	-	-	-	-	-	-
GZCT019	Male	14	23.5078	165	64	Control	-1.40994	-	-	A	-	-	-	-	-	-	-	-	-	-	-	-	-	-	-	-	-	-	-	-	-	-	-	-	-	-	-
GZCT020	Male	13	19.4674	165	53	Control	-1.17686	-	-	A	-	-	-	-	-	-	-	-	-	-	-	-	-	-	-	-	-	-	-	-	-	-	-	-	-	-	-
GZCT021	Male	14	18.8189	163	50	Control	-1.45521	-	-	A	-	-	-	-	-	-	-	-	-	-	-	-	-	-	-	-	-	-	-	-	-	-	-	-	-	-	-
GZCT022	Male	16	21.1463	178	67	Control	-1.72629	-	-	A	-	-	-	-	-	-	-	-	-	-	-	-	-	-	-	-	-	-	-	-	-	-	-	-	-	-	-
GZCT023	Male	16	20.984	176	65	Control	-1.15055	-	-	A	-	-	-	-	-	-	-	-	-	-	-	-	-	-	-	-	-	-	-	-	-	-	-	-	-	-	-
GZCT025	Male	16	18.8092	171	55	Control	-1.41321	-	-	B	-	-	-	-	-	-	-	-	-	-	-	-	-	-	-	-	-	-	-	-	-	-	-	-	-	-	-
GZCT026	Male	17	19.0194	182	63	Control	-0.806136	-	-	A	-	-	-	-	-	-	-	-	-	-	-	-	-	-	-	-	-	-	-	-	-	-	-	-	-	-	-
GZCT027	Male	16	20.7612	170	60	Control	-1.33705	-	-	B	-	-	-	-	-	-	-	-	-	-	-	-	-	-	-	-	-	-	-	-	-	-	-	-	-	-	-
GZCT028	Male	16	29.4832	186	102	Control	-0.768683	-	-	B	-	-	-	-	-	-	-	-	-	-	-	-	-	-	-	-	-	-	-	-	-	-	-	-	-	-	-
GZCT029	Male	17	21.1389	174	64	Control	-1.44523	-	-	B	-	-	-	-	-	-	-	-	-	-	-	-	-	-	-	-	-	-	-	-	-	-	-	-	-	-	-
GZCT030	Male	16	17.7557	176	55	Control	-1.40203	-	-	B	-	-	-	-	-	-	-	-	-	-	-	-	-	-	-	-	-	-	-	-	-	-	-	-	-	-	-
GZCT031	Male	16	19.1001	165	52	Control	-1.09228	-	-	A	-	-	-	-	-	-	-	-	-	-	-	-	-	-	-	-	-	-	-	-	-	-	-	-	-	-	-
GZCT032	Male	16	20.8611	171	61	Control	-0.958838	-	-	A	-	-	-	-	-	-	-	-	-	-	-	-	-	-	-	-	-	-	-	-	-	-	-	-	-	-	-
GZCT034	Male	17	19.8177	174	60	Control	-1.53336	-	-	A	-	-	-	-	-	-	-	-	-	-	-	-	-	-	-	-	-	-	-	-	-	-	-	-	-	-	-
GZCT035	Male	17	21.0498	173	63	Control	-1.33163	-	-	A	-	-	-	-	-	-	-	-	-	-	-	-	-	-	-	-	-	-	-	-	-	-	-	-	-	-	-
GZCT036	Male	18	21.2585	168	60	Control	-1.53198	-	-	A	-	-	-	-	-	-	-	-	-	-	-	-	-	-	-	-	-	-	-	-	-	-	-	-	-	-	-
GZCT037	Male	20	19.6052	172	58	Control	-0.892626	-	-	A	-	-	-	-	-	-	-	-	-	-	-	-	-	-	-	-	-	-	-	-	-	-	-	-	-	-	-
GZCT038	Male	19	24.4898	175	75	Control	-1.54104	-	-	B	-	-	-	-	-	-	-	-	-	-	-	-	-	-	-	-	-	-	-	-	-	-	-	-	-	-	-
GZCT039	Male	18	21.4346	182	71	Control	-1.36098	-	-	A	-	-	-	-	-	-	-	-	-	-	-	-	-	-	-	-	-	-	-	-	-	-	-	-	-	-	-
GZCT040	Male	18	19.708	183	66	Control	-0.976616	-	-	B	-	-	-	-	-	-	-	-	-	-	-	-	-	-	-	-	-	-	-	-	-	-	-	-	-	-	-
GZCT041	Male	17	22.0386	165	60	Control	-1.37015	-	-	B	-	-	-	-	-	-	-	-	-	-	-	-	-	-	-	-	-	-	-	-	-	-	-	-	-	-	-
GZCT042	Male	17	24.8792	187	87	Control	-0.505316	-	-	A	-	-	-	-	-	-	-	-	-	-	-	-	-	-	-	-	-	-	-	-	-	-	-	-	-	-	-
GZCT043	Male	19	19.3792	173	58	Control	-1.5048	-	-	A	-	-	-	-	-	-	-	-	-	-	-	-	-	-	-	-	-	-	-	-	-	-	-	-	-	-	-
GZCT044	Male	40	28.3675	183	95	Control	-1.52283	-	-	A	-	-	-	-	-	-	-	-	-	-	-	-	-	-	-	-	-	-	-	-	-	-	-	-	-	-	-
GZCT045	Male	23	18.5078	166	51	Control	-0.58865	-	-	B	-	-	-	-	-	-	-	-	-	-	-	-	-	-	-	-	-	-	-	-	-	-	-	-	-	-	-
GZCT046	Male	17	27.4717	183	92	Control	-1.70053	-	-	A	-	-	-	-	-	-	-	-	-	-	-	-	-	-	-	-	-	-	-	-	-	-	-	-	-	-	-
GZCT048	Male	17	19.1108	183	64	Control	-1.31694	-	-	A	-	-	-	-	-	-	-	-	-	-	-	-	-	-	-	-	-	-	-	-	-	-	-	-	-	-	-
GZCT049	Male	17	17.9931	170	52	Control	-0.926824	-	-	A	-	-	-	-	-	-	-	-	-	-	-	-	-	-	-	-	-	-	-	-	-	-	-	-	-	-	-
GZCT050	Male	19	23.8751	165	65	Control	-1.41784	-	-	A	-	-	-	-	-	-	-	-	-	-	-	-	-	-	-	-	-	-	-	-	-	-	-	-	-	-	-
GZCT051	Male	23	30.8642	180	100	Control	-1.65347	-	-	A	-	-	-	-	-	-	-	-	-	-	-	-	-	-	-	-	-	-	-	-	-	-	-	-	-	-	-
GZCT052	Male	25	19.257	169	55	Control	-1.60653	-	-	A	-	-	-	-	-	-	-	-	-	-	-	-	-	-	-	-	-	-	-	-	-	-	-	-	-	-	-
GZCT053	Female	39	18.662	157	46	Control	-1.0347	-	-	B	-	-	-	-	-	-	-	-	-	-	-	-	-	-	-	-	-	-	-	-	-	-	-	-	-	-	-
GZCT054	Male	26	25.4028	166	70	Control	-1.6368	-	-	A	-	-	-	-	-	-	-	-	-	-	-	-	-	-	-	-	-	-	-	-	-	-	-	-	-	-	-
GZCT055	Female	51	26.4381	158	66	Control	-0.622916	-	-	A	-	-	-	-	-	-	-	-	-	-	-	-	-	-	-	-	-	-	-	-	-	-	-	-	-	-	-
GZCT056	Male	24	18.5132	177	58	Control	-1.01167	-	-	B	-	-	-	-	-	-	-	-	-	-	-	-	-	-	-	-	-	-	-	-	-	-	-	-	-	-	-
GZCT057	Male	27	29.3524	178	93	Control	-1.31005	-	-	A	-	-	-	-	-	-	-	-	-	-	-	-	-	-	-	-	-	-	-	-	-	-	-	-	-	-	-

## Sheet: Supplementary Table 2
MGS ID	MGS annotation(95% identity for species, 85% identity for genus)	#gene number	Possible strain 1	# genes annotated to strain (65% identity)	Fraction genes annotated to strain	Average identity (%)	Possible strain 2	# genes annotated to strain (65% identity)	Fraction genes annotated to strain	Average identity (%)	Possible strain 3	# genes annotated to strain (65% identity)	Fraction genes annotated to strain	Average identity (%)
MGS00001	Klebsiella pneumoniae_001	5675	Klebsiella pneumoniae subsp. pneumoniae NTUH-K2044	4890	0.861674	99.344	Klebsiella pneumoniae subsp. pneumoniae HS11286	4573	0.805815	99.3058	Klebsiella pneumoniae KCTC 2242	4557	0.802996	99.2989
MGS00002	Unclassified_002	5310	Parabacteroides merdae ATCC 43184	2859	0.538418	84.7589
MGS00003	Escherichia coli	5111	Unclassified
MGS00004	Lachnospiraceae bacterium_004	4835	Lachnospiraceae bacterium 3_1_57FAA_CT1	4594	0.950155	98.1975
MGS00005	Clostridium bolteae_005	4782	Clostridium bolteae ATCC BAA-613	4681	0.978879	98.8476
MGS00006	Unclassified_006	4766	Unclassified
MGS00007	Unclassified_007	4607	Unclassified
MGS00008	Unclassified_008	4551	Unclassified
MGS00009	Unclassified_009	4418	Clostridiales bacterium 1_7_47FAA	3711	0.839973	92.1379
MGS00010	Unclassified_010	4400	Unclassified
MGS00011	Bacteroides thetaiotaomicron	4283	Bacteroides thetaiotaomicron VPI-5482	3934	0.918515	98.9891	Bacteroides sp. 1_1_6	3817	0.891198	98.9307	Bacteroides sp. 1_1_14	3719	0.868317	98.8542
MGS00012	Unclassified_012	4034	Unclassified
MGS00013	Clostridium citroniae	3980	Clostridiales bacterium 1_7_47FAA	1999	0.502261	84.3534
MGS00014	Bacteroides fragilis_014	3918	Bacteroides fragilis NCTC 9343	3608	0.920878	99.4612	Bacteroides fragilis YCH46	3558	0.908116	99.4518	Bacteroides sp. 2_1_56FAA	3477	0.887443	99.4246
MGS00015	Bacteroides caccae	3866	Bacteroides caccae ATCC 43185	3785	0.979048	99.4633
MGS00016	Clostridium asparagiforme	3812	Unclassified
MGS00017	Clostridium symbiosum	3759	Clostridium symbiosum WAL-14163	3586	0.953977	99.59	Clostridium symbiosum WAL-14673	3466	0.922054	99.6835
MGS00018	Unclassified_018	3648	Unclassified
MGS00019	Erysipelotrichaceae bacterium sp._019	3598	Clostridium sp. HGF2	3586	0.996665	99.5863
MGS00020	Unclassified_020	3517	Unclassified
MGS00021	Clostridium hathewayi	3505	Unclassified
MGS00022	Bacteroides sp._022	3462	Bacteroides vulgatus ATCC 8482	3255	0.940208	99.2052	Bacteroides sp. 4_3_47FAA	3166	0.9145	99.1484	Bacteroides vulgatus PC510	3165	0.914211	99.1892
MGS00023	Clostridiales sp._023	3433	butyrate-producing bacterium SS3/4	3246	0.945529	97.8575
MGS00024	Unclassified_024	3431	Unclassified
MGS00025	Bacteroides plebeius	3343	Bacteroides plebeius DSM 17135	2892	0.865091	94.9488
MGS00026	Bacteroides sp._026	3333	Bacteroides uniformis ATCC 8492	3146	0.943894	99.0611	Bacteroides sp. 4_1_36	2984	0.89529	99.0268	Bacteroides sp. D20	2979	0.893789	98.9911
MGS00027	Bacteroides sp._027	3328	Parabacteroides distasonis ATCC 8503	3069	0.922175	99.0931	Bacteroides sp. 3_1_19	2940	0.883413	99.0348	Parabacteroides sp. D13	2919	0.877103	99.1234
MGS00028	Bacteroides fragilis_028	3302	Bacteroides fragilis 3_1_12	3211	0.972441	98.9833
MGS00029	Unclassified_029	3298	Unclassified
MGS00030	Bilophila wadsworthia	3297	Bilophila wadsworthia 3_1_6	3283	0.995754	99.1913
MGS00031	Subdoligranulum sp.	3294	Unclassified
MGS00032	Unclassified_032	3294	Unclassified
MGS00033	Unclassified_033	3287	Unclassified
MGS00034	Unclassified_034	3229	Unclassified
MGS00035	Unclassified_035	3177	Unclassified
MGS00036	Lachnospiraceae bacterium sp.	3169	Unclassified
MGS00037	Ruminococcus gnavus	3165	Ruminococcus gnavus ATCC 29149	2956	0.933965	99.1479	Lachnospiraceae bacterium 2_1_58FAA	2759	0.871722	99.0979
MGS00038	Unclassified_038	3080	Unclassified
MGS00039	Unclassified_039	3008	Unclassified
MGS00040	Proteus mirabilis	2983	Proteus mirabilis HI4320	2813	0.94301	99.406	Proteus mirabilis ATCC 29906	2725	0.91351	99.3763
MGS00041	Odoribacter splanchnicus	2964	Odoribacter splanchnicus DSM 20712	2832	0.955466	99.4662
MGS00042	Coprobacillus sp._042	2938	Clostridium ramosum DSM 1402	2715	0.924098	99.8333	Coprobacillus sp. D7	2694	0.91695	99.8304
MGS00043	Eubacterium siraeum	2929	Eubacterium siraeum DSM 15702	2583	0.881871	97.5181	Eubacterium siraeum V10Sc8a	2461	0.840219	97.4157	Eubacterium siraeum 70/3	2414	0.824172	97.4949
MGS00044	Unclassified_044	2921	Unclassified
MGS00045	Eubacterium eligens	2917	Eubacterium eligens ATCC 27750	1973	0.67638	95.9571
MGS00046	Unclassified_046	2889	Unclassified
MGS00047	Bacteroides massiliensis	2885	Unclassified
MGS00048	Alistipes onderdonkii	2882	Alistipes sp. HGB5	1620	0.56211	87.0814
MGS00049	Unclassified_049	2873	Unclassified
MGS00050	Clostridium clostridioforme	2861	Clostridium bolteae ATCC BAA-613	2279	0.796575	92.2639
MGS00051	Unclassified_051	2850	Unclassified
MGS00052	Unclassified_052	2840	Unclassified
MGS00053	Unclassified_053	2831	Unclassified
MGS00054	Bacteroides coprocola	2830	Bacteroides coprocola DSM 17136	2723	0.962191	98.7518
MGS00055	Ruminococcus obeum_055	2820	Ruminococcus obeum ATCC 29174	2666	0.94539	98.7196
MGS00056	Unclassified_056	2758	Unclassified
MGS00057	Parabacteroides merdae	2757	Parabacteroides merdae ATCC 43184	2742	0.994559	99.2959
MGS00058	Roseburia hominis	2754	Roseburia hominis A2-183	2661	0.966231	98.5139
MGS00059	Unclassified_059	2754	Unclassified
MGS00060	Bacteroides eggerthii	2745	Bacteroides eggerthii DSM 20697	2619	0.954098	99.4819	Bacteroides eggerthii 1_2_48FAA	2550	0.928962	99.6906
MGS00061	Unclassified_061	2741	Unclassified
MGS00062	Blautia hydrogenotrophica	2741	Blautia hydrogenotrophica DSM 10507	2681	0.97811	99.7531
MGS00063	Unclassified_063	2728	Unclassified
MGS00064	Unclassified_064	2694	Unclassified
MGS00065	Lachnospiraceae bacterium_065	2692	Ruminococcus torques ATCC 27756	2470	0.917533	99.7455	Lachnospiraceae bacterium 1_1_57FAA	2441	0.906761	99.7417	Lachnospiraceae bacterium 3_1_46FAA	2423	0.900074	99.7472
MGS00066	Unclassified_066	2692	Unclassified
MGS00067	Unclassified_067	2691	Unclassified
MGS00068	Unclassified_068	2690	Unclassified
MGS00069	Coprobacillus sp._069	2689	Coprobacillus sp. 29_1	2665	0.991075	99.7165
MGS00070	Unclassified_070	2683	Unclassified
MGS00071	Unclassified_071	2677	Unclassified
MGS00072	Unclassified_072	2664	Unclassified
MGS00073	Unclassified_073	2661	Unclassified
MGS00074	Unclassified_074	2653	Unclassified
MGS00075	Faecalibacterium cf. prausnitzii	2651	Faecalibacterium cf. prausnitzii KLE1255	2561	0.966051	98.2308
MGS00076	Citrobacter sp._076	2640	Citrobacter sp. 30_2	2626	0.994697	99.2774
MGS00077	Faecalibacterium prausnitzii_077	2632	Faecalibacterium prausnitzii A2-165	2511	0.954027	97.8988
MGS00078	Unclassified_078	2625	Unclassified
MGS00079	Unclassified_079	2618	Unclassified
MGS00080	Unclassified_080	2608	Unclassified
MGS00081	Unclassified_081	2600	Unclassified
MGS00082	Clostridium leptum	2589	Clostridium leptum DSM 753	2554	0.986481	99.4589
MGS00083	Bacteroides stercoris	2588	Bacteroides stercoris ATCC 43183	2527	0.97643	98.9073
MGS00084	Unclassified_084	2583	Unclassified
MGS00085	Coprococcus comes	2582	Coprococcus comes ATCC 27758	2437	0.943842	99.0158
MGS00086	Unclassified_086	2572	Unclassified
MGS00087	Acidaminococcus intestini	2571	Acidaminococcus intestini RyC-MR95	2383	0.926877	99.7753	Acidaminococcus sp. D21	2279	0.886426	99.7813
MGS00088	Unclassified_088	2569	Unclassified
MGS00089	Unclassified_089	2568	Klebsiella pneumoniae subsp. pneumoniae MGH 78578	2175	0.846963	93.1068	Klebsiella pneumoniae KCTC 2242	2173	0.846184	93.1071	Klebsiella variicola At-22	2169	0.844626	93.0741
MGS00090	Unclassified_090	2564	Unclassified
MGS00091	Faecalibacterium prausnitzii_091	2561	Faecalibacterium prausnitzii M21/2	2379	0.928934	97.053	Faecalibacterium prausnitzii SL3/3	2336	0.912144	96.9954
MGS00092	Bacteroides coprophilus	2545	Bacteroides coprophilus DSM 18228	2463	0.96778	99.1412
MGS00093	Unclassified_093	2543	Unclassified
MGS00094	Faecalibacterium prausnitzii_094	2540	Faecalibacterium prausnitzii L2-6	2445	0.962598	97.362
MGS00095	Unclassified_095	2535	Unclassified
MGS00096	Unclassified_096	2533	Unclassified
MGS00097	Unclassified_097	2533	Unclassified
MGS00098	Unclassified_098	2527	Akkermansia muciniphila ATCC BAA-835	1606	0.635536	88.7717
MGS00099	Mitsuokella multacida	2524	Mitsuokella multacida DSM 20544	2448	0.969889	96.6222
MGS00100	Lachnospiraceae bacterium_100	2505	Lachnospiraceae bacterium 9_1_43BFAA	2239	0.893812	99.1995	Lachnospiraceae bacterium 4_1_37FAA	2219	0.885828	99.1074
MGS00101	Unclassified_101	2504	Unclassified
MGS00102	Unclassified_102	2503	Unclassified
MGS00103	Fusobacterium varium	2502	Fusobacterium varium ATCC 27725	2380	0.951239	99.4636
MGS00104	Unclassified_104	2500	Unclassified
MGS00105	Ruminococcus lactaris	2491	Ruminococcus lactaris ATCC 29176	2396	0.961863	99.3961
MGS00106	Unclassified_106	2482	Unclassified
MGS00107	Unclassified_107	2480	Unclassified
MGS00108	Roseburia inulinivorans	2474	Roseburia inulinivorans DSM 16841	2351	0.950283	98.1689
MGS00109	Catenibacterium mitsuokai	2473	Unclassified
MGS00110	Clostridium perfringens	2472	Clostridium perfringens str. 13	2043	0.826456	99.7335
MGS00111	Clostridium sp._111	2461	Clostridium sp. SS2/1	2313	0.939862	99.0105	butyrate-producing bacterium SSC/2	2302	0.935392	99.0196	Lachnospiraceae bacterium 5_1_63FAA	2265	0.920358	98.9982
MGS00112	Unclassified_112	2437	Unclassified
MGS00113	Unclassified_113	2436	Unclassified
MGS00114	Unclassified_114	2431	Unclassified
MGS00115	Fusobacterium sp._115	2426	Fusobacterium ulcerans ATCC 49185	2288	0.943116	99.2093
MGS00116	Unclassified_116	2426	Unclassified
MGS00117	Alistipes putredinis	2423	Alistipes putredinis DSM 17216	2308	0.952538	99.1035
MGS00118	Bacteroides cellulosilyticus_118	2411	Bacteroides intestinalis DSM 17393	1679	0.696392	87.4848
MGS00119	Unclassified_119	2405	Unclassified
MGS00120	Unclassified_120	2405	Unclassified
MGS00121	Ruminococcus torques	2398	Ruminococcus torques L2-14	2075	0.865304	97.4029
MGS00122	Unclassified_122	2398	Unclassified
MGS00123	Clostridium nexile	2381	Unclassified
MGS00124	Unclassified_124	2373	Unclassified
MGS00125	Unclassified_125	2368	Unclassified
MGS00126	Unclassified_126	2365	Unclassified
MGS00127	Unclassified_127	2362	Unclassified
MGS00128	Bacteroides intestinalis	2358	Bacteroides intestinalis DSM 17393	2343	0.993639	99.0294
MGS00129	Dialister invisus	2352	Dialister invisus DSM 15470	2255	0.958759	97.743
MGS00130	Unclassified_130	2351	Unclassified
MGS00131	Unclassified_131	2351	Ruminococcus sp. 5_1_39BFAA	1549	0.658869	87.8317
MGS00132	Eggerthella sp.	2348	Eggerthella lenta DSM 2243	2006	0.854344	99.7352
MGS00133	Alistipes finegoldii	2344	Alistipes sp. HGB5	2293	0.978242	98.8678
MGS00134	Unclassified_134	2335	Enterobacter cloacae EcWSU1	1512	0.647537	88.3857	Enterobacter cloacae subsp. cloacae ATCC 13047	1456	0.623555	88.8187
MGS00135	Unclassified_135	2334	Unclassified
MGS00136	Unclassified_136	2331	Unclassified
MGS00137	Unclassified_137	2327	Unclassified
MGS00138	Unclassified_138	2325	Unclassified
MGS00139	Unclassified_139	2324	Unclassified
MGS00140	Paraprevotella clara	2315	Capnocytophaga sp. oral taxon 329 str. F0087	2226	0.961555	98.5848
MGS00141	Unclassified_141	2309	Unclassified
MGS00142	Unclassified_142	2303	Unclassified
MGS00143	Ruminococcus obeum_143	2301	Ruminococcus obeum A2-162	2254	0.979574	98.0892
MGS00144	Unclassified_144	2299	Enterobacter cloacae EcWSU1	1324	0.575903	88.351	Enterobacter cloacae subsp. cloacae ATCC 13047	1227	0.53371	88.7461	Enterobacter hormaechei ATCC 49162	927	0.403219	89.284
MGS00145	Clostridium bartlettii	2299	Clostridium bartlettii DSM 16795	2243	0.975642	98.8823
MGS00146	Bacteroides dorei	2294	Bacteroides sp. 3_1_33FAA	2123	0.925458	98.4699	Bacteroides sp. 9_1_42FAA	2103	0.916739	98.4699	Bacteroides dorei 5_1_36/D4	2062	0.898867	98.4465
MGS00147	Unclassified_147	2293	Unclassified
MGS00148	Unclassified_148	2281	Unclassified
MGS00149	Anaerotruncus colihominis	2277	Anaerotruncus colihominis DSM 17241	2274	0.998682	99.9378
MGS00150	Blautia producta	2275	Unclassified
MGS00151	Unclassified_151	2274	Unclassified
MGS00152	Unclassified_152	2272	Unclassified
MGS00153	Unclassified_153	2258	Unclassified
MGS00154	Unclassified_154	2256	Dorea longicatena DSM 13814	1822	0.807624	91.306
MGS00155	Unclassified_155	2253	Unclassified
MGS00156	Unclassified_156	2249	Unclassified
MGS00157	Coprococcus catus	2235	Coprococcus catus GD/7	2199	0.983893	98.9208
MGS00158	Bacteroides clarus	2233	Bacteroides clarus YIT 12056	2224	0.99597	99.2616
MGS00159	Eubacterium sp.	2230	Erysipelotrichaceae bacterium 5_2_54FAA	2171	0.973543	99.2597
MGS00160	Unclassified_160	2227	Unclassified
MGS00161	Coprococcus sp.	2223	Coprococcus eutactus ATCC 27759	1403	0.631129	91.0839
MGS00162	Anaerostipes sp.	2217	Anaerostipes caccae DSM 14662	2041	0.920613	99.4043	Anaerostipes sp. 3_2_56FAA	1982	0.894001	99.7846
MGS00163	Unclassified_163	2215	Unclassified
MGS00164	Akkermansia muciniphila	2214	Akkermansia muciniphila ATCC BAA-835	2199	0.993225	98.3512
MGS00165	Unclassified_165	2208	Unclassified
MGS00166	Unclassified_166	2191	Unclassified
MGS00167	Ruminococcus sp._167	2181	Ruminococcus sp. 5_1_39BFAA	2112	0.968363	98.9034
MGS00168	Dorea formicigenerans	2176	Dorea formicigenerans ATCC 27755	2129	0.978401	98.9308
MGS00169	Unclassified_169	2174	Unclassified
MGS00170	Unclassified_170	2170	Unclassified
MGS00171	Unclassified_171	2160	Unclassified
MGS00172	Clostridium sp_172	2155	Clostridium sp. M62/1	2016	0.935499	99.5229	Clostridium cf. saccharolyticum K10	1928	0.894664	99.4753
MGS00173	Unclassified_173	2151	Unclassified
MGS00174	Unclassified_174	2146	Unclassified
MGS00175	Lachnospiraceae bacterium_175	2146	Lachnospiraceae bacterium 1_4_56FAA	2123	0.989282	99.1952
MGS00176	Unclassified_176	2134	Eubacterium hallii DSM 3353	1485	0.695876	87.1502
MGS00177	Unclassified_177	2127	Unclassified
MGS00178	Unclassified_178	2116	Unclassified
MGS00179	Unclassified_179	2114	Unclassified
MGS00180	Alistipes shahii	2110	Alistipes shahii WAL 8301	2081	0.986256	99.213
MGS00181	Unclassified_181	2110	Unclassified
MGS00182	Unclassified_182	2109	Unclassified
MGS00183	Enterococcus faecium_183	2107	Enterococcus faecium E1071	1680	0.797342	99.6015	Enterococcus faecium E1636	1661	0.788325	99.8305	Enterococcus faecium D344SRF	1649	0.782629	99.8003
MGS00184	Unclassified_184	2103	Unclassified
MGS00185	Unclassified_185	2099	Unclassified
MGS00186	Unclassified_186	2099	Unclassified
MGS00187	Unclassified_187	2093	Unclassified
MGS00188	Roseburia intestinalis	2082	Roseburia intestinalis XB6B4	1973	0.947646	99.2938	Roseburia intestinalis M50/1	1966	0.944284	99.2961
MGS00189	Unclassified_189	2082	Unclassified
MGS00190	Unclassified_190	2078	Unclassified
MGS00191	Eubacterium ventriosum	2076	Eubacterium ventriosum ATCC 27560	1940	0.934489	99.0678
MGS00192	Alistipes indistinctus	2076	Unclassified
MGS00193	Unclassified_193	2072	Unclassified
MGS00194	Unclassified_194	2071	Unclassified
MGS00195	Prevotella stercorea	2069	Unclassified
MGS00196	Unclassified_196	2061	Unclassified
MGS00197	Unclassified_197	2048	Unclassified
MGS00198	Unclassified_198	2043	Unclassified
MGS00199	Unclassified_199	2042	Unclassified
MGS00200	Megamonas hypermegale	2040	Unclassified
MGS00201	Eubacterium hallii	2035	Eubacterium hallii DSM 3353	1971	0.96855	99.375
MGS00202	Bifidobacterium pseudocatenulatum	2032	Bifidobacterium pseudocatenulatum DSM 20438 = JCM 1200	1856	0.913386	98.4085
MGS00203	Unclassified_203	2032	Unclassified
MGS00204	Unclassified_204	2030	Unclassified
MGS00205	Desulfovibrio piger	2029	Desulfovibrio piger ATCC 29098	1920	0.946279	96.2372
MGS00206	Bifidobacterium longum	2027	Bifidobacterium longum NCC2705	1513	0.746423	99.3668	Bifidobacterium longum subsp. infantis CCUG 52486	1494	0.73705	99.3481	Bifidobacterium longum DJO10A	1429	0.704983	99.274
MGS00207	Unclassified_207	2025	Unclassified
MGS00208	Holdemania filiformis	2022	Holdemania filiformis DSM 12042	2007	0.992582	99.9949
MGS00209	Unclassified_209	2021	Unclassified
MGS00210	Unclassified_210	2019	Faecalibacterium prausnitzii A2-165	1134	0.561664	87.2134
MGS00211	Unclassified_211	2012	Unclassified
MGS00212	Unclassified_212	2008	Unclassified
MGS00213	Unclassified_213	2007	Unclassified
MGS00214	Unclassified_214	2005	Unclassified
MGS00215	Bifidobacterium bifidum	1996	Bifidobacterium bifidum NCIMB 41171	1789	0.896293	99.2491	Bifidobacterium bifidum PRL2010	1715	0.859218	99.2051	Bifidobacterium bifidum S17	1679	0.841182	99.1871
MGS00216	Unclassified_216	1993	Unclassified
MGS00217	Unclassified_217	1978	Unclassified
MGS00218	Sutterella wadsworthensis	1976	Sutterella wadsworthensis 3_1_45B	1950	0.986842	98.729
MGS00219	Unclassified_219	1976	Unclassified
MGS00220	Unclassified_220	1974	Unclassified
MGS00221	Unclassified_221	1970	Unclassified
MGS00222	Unclassified_222	1969	Unclassified
MGS00223	Unclassified_223	1966	Unclassified
MGS00224	Lachnospiraceae bacterium_224	1965	Lachnospiraceae bacterium 2_1_46FAA	1835	0.933842	99.4796
MGS00225	Unclassified_225	1964	Unclassified
MGS00226	Unclassified_226	1964	Unclassified
MGS00227	Fusobacterium mortiferum	1963	Fusobacterium mortiferum ATCC 9817	1902	0.968925	99.4584
MGS00228	Unclassified_228	1957	Unclassified
MGS00229	Ruminococcus bromii	1957	Ruminococcus bromii L2-63	1911	0.976495	98.3942
MGS00230	Unclassified_230	1955	Unclassified
MGS00231	Eubacterium rectale	1951	Eubacterium rectale ATCC 33656	1869	0.95797	98.4715	Eubacterium rectale M104/1	1815	0.930292	98.4329	Eubacterium rectale DSM 17629	1809	0.927217	98.4679
MGS00232	Unclassified_232	1945	Clostridium scindens ATCC 35704	1001	0.514653	93.9171	Lachnospiraceae bacterium 5_1_57FAA	1001	0.514653	93.7987
MGS00233	Unclassified_233	1941	Unclassified
MGS00234	Unclassified_234	1936	Unclassified
MGS00235	Enterococcus faecalis	1935	Enterococcus faecalis TX0027	1919	0.991731	99.8419	Enterococcus faecalis DS5	1917	0.990698	99.8445	Enterococcus faecalis JH1	1915	0.989664	99.6552
MGS00236	Unclassified_236	1935	Unclassified
MGS00237	Unclassified_237	1922	butyrate-producing bacterium SS3/4	1336	0.695109	87.3827
MGS00238	Ruminococcus sp._238	1921	Ruminococcus sp. SR1/5	1833	0.954191	98.5993
MGS00239	Unclassified_239	1921	Unclassified
MGS00240	Unclassified_240	1911	Unclassified
MGS00241	Unclassified_241	1907	Unclassified
MGS00242	Unclassified_242	1905	Unclassified
MGS00243	Unclassified_243	1898	Unclassified
MGS00244	Unclassified_244	1892	Unclassified
MGS00245	Clostridiales sp._245	1883	Clostridiales bacterium 1_7_47FAA	1883	1	99.9966
MGS00246	Unclassified_246	1869	Holdemania filiformis DSM 12042	1033	0.552702	84.5234
MGS00247	Unclassified_247	1866	Unclassified
MGS00248	Unclassified_248	1864	Unclassified
MGS00249	Unclassified_249	1861	Unclassified
MGS00250	Unclassified_250	1851	Unclassified
MGS00251	Klebsiella oxytoca	1839	Klebsiella oxytoca KCTC 1686	1836	0.998369	99.5442
MGS00252	Unclassified_252	1831	Unclassified
MGS00253	Unclassified_253	1828	Unclassified
MGS00254	Unclassified_254	1822	Unclassified
MGS00255	Unclassified_255	1819	Unclassified
MGS00256	Unclassified_256	1816	Unclassified
MGS00257	Prevotella buccae	1809	Prevotella buccae D17	1541	0.851852	99.2418	Prevotella buccae ATCC 33574	1469	0.812051	99.2403
MGS00258	Unclassified_258	1801	Unclassified
MGS00259	Lactobacillus mucosae	1795	Unclassified
MGS00260	Unclassified_260	1794	Unclassified
MGS00261	Unclassified_261	1791	Unclassified
MGS00262	Unclassified_262	1785	Unclassified
MGS00263	Bacteroides finegoldii	1785	Bacteroides finegoldii DSM 17565	1766	0.989356	99.3529
MGS00264	Unclassified_264	1782	Unclassified
MGS00265	Unclassified_265	1782	Unclassified
MGS00266	Unclassified_266	1778	Unclassified
MGS00267	Unclassified_267	1777	Unclassified
MGS00268	Collinsella tanakaei	1763	Unclassified
MGS00269	Unclassified_269	1763	Unclassified
MGS00270	Unclassified_270	1755	Ruminococcus sp. SR1/5	1044	0.594872	88.0988
MGS00271	Unclassified_271	1734	Unclassified
MGS00272	Blautia hansenii	1733	Blautia hansenii DSM 20583	1623	0.936526	99.2885	Lachnospiraceae bacterium 6_1_63FAA	1568	0.904789	99.2559
MGS00273	Erysipelotrichaceae bacterium sp._273	1725	Erysipelotrichaceae bacterium 3_1_53	1723	0.998841	99.83
MGS00274	Unclassified_274	1723	Unclassified
MGS00275	Streptococcus gallolyticus	1722	Streptococcus pasteurianus ATCC 43144	1586	0.921022	99.6387	Streptococcus bovis ATCC 700338	1582	0.918699	99.723
MGS00276	Unclassified_276	1719	Acidaminococcus fermentans DSM 20731	1284	0.746946	87.679
MGS00277	Unclassified_277	1708	Bacteroides vulgatus ATCC 8482	919	0.538056	83.4587	Bacteroides vulgatus PC510	906	0.530445	83.4685	Bacteroides sp. 4_3_47FAA	903	0.528689	83.4419
MGS00278	Unclassified_278	1702	Unclassified
MGS00279	Unclassified_279	1698	Unclassified
MGS00280	Unclassified_280	1694	Unclassified
MGS00281	Parabacteroides johnsonii	1694	Parabacteroides merdae ATCC 43184	1318	0.77804	91.5234
MGS00282	Bifidobacterium adolescentis	1693	Bifidobacterium adolescentis L2-32	1480	0.874188	99.1782	Bifidobacterium adolescentis ATCC 15703	1434	0.847017	99.179
MGS00283	Unclassified_283	1692	Unclassified
MGS00284	Unclassified_284	1689	Unclassified
MGS00285	Unclassified_285	1688	Unclassified
MGS00286	Unclassified_286	1686	Unclassified
MGS00287	Unclassified_287	1685	Unclassified
MGS00288	Prevotella copri	1675	Prevotella copri DSM 18205	1592	0.950448	97.7322
MGS00289	Unclassified_289	1664	Unclassified
MGS00290	Unclassified_290	1661	Unclassified
MGS00291	Unclassified_291	1656	Unclassified
MGS00292	Dorea longicatena	1652	Dorea longicatena DSM 13814	1606	0.972155	99.3693
MGS00293	Bacteroides ovatus	1650	Bacteroides ovatus 3_8_47FAA	1443	0.874545	98.9213	Bacteroides ovatus ATCC 8483	1359	0.823636	98.9496	Bacteroides sp. 3_1_23	1318	0.798788	98.8967
MGS00294	Unclassified_294	1634	Roseburia intestinalis M50/1	1347	0.824357	88.681	Roseburia intestinalis XB6B4	1321	0.808446	88.6532
MGS00295	Oxalobacter formigenes	1630	Oxalobacter formigenes OXCC13	1627	0.99816	99.9718
MGS00296	Unclassified_296	1629	Unclassified
MGS00297	Unclassified_297	1604	Unclassified
MGS00298	Unclassified_298	1579	Unclassified
MGS00299	Lactobacillus fermentum	1573	Lactobacillus fermentum IFO 3956	1337	0.849968	99.617	Lactobacillus fermentum ATCC 14931	1162	0.738716	99.5504	Lactobacillus fermentum 28-3-CHN	1115	0.708837	99.5287
MGS00300	Unclassified_300	1554	Unclassified
MGS00301	Clostridium scindens_301	1552	Clostridium scindens ATCC 35704	1467	0.945232	99.4087	Lachnospiraceae bacterium 5_1_57FAA	1416	0.912371	99.5098
MGS00302	Unclassified_302	1551	Unclassified
MGS00303	Unclassified_303	1549	Unclassified
MGS00304	Unclassified_304	1549	Unclassified
MGS00305	Unclassified_305	1539	Unclassified
MGS00306	Unclassified_306	1533	Unclassified
MGS00307	Bifidobacterium dentium	1532	Bifidobacterium dentium Bd1	1301	0.849217	99.2612	Bifidobacterium dentium ATCC 27678	1281	0.836162	99.2498	Bifidobacterium dentium JCVIHMP022	1252	0.817232	99.5139
MGS00308	Unclassified_308	1519	Unclassified
MGS00309	Phascolarctobacterium sp.	1516	Phascolarctobacterium succinatutens YIT 12067	1486	0.980211	95.9244
MGS00310	Unclassified_310	1503	Alistipes shahii WAL 8301	983	0.654025	93.1499
MGS00311	Unclassified_311	1502	Unclassified
MGS00312	Unclassified_312	1495	Unclassified
MGS00313	Unclassified_313	1483	Unclassified
MGS00314	Unclassified_314	1482	Unclassified
MGS00315	Unclassified_315	1480	Unclassified
MGS00316	Unclassified_316	1478	Klebsiella oxytoca KCTC 1686	1257	0.850474	90.4641
MGS00317	Unclassified_317	1471	Burkholderiales bacterium 1_1_47	1297	0.881713	90.0165	Parasutterella excrementihominis YIT 11859	1293	0.878994	89.9784
MGS00318	Eubacterium cylindroides	1470	Eubacterium cylindroides T2-87	1079	0.734014	99.0199
MGS00319	Unclassified_319	1466	Unclassified
MGS00320	Unclassified_320	1462	Unclassified
MGS00321	Unclassified_321	1460	Unclassified
MGS00322	Eubacterium dolichum	1457	Eubacterium dolichum DSM 3991	1437	0.986273	99.3937
MGS00323	Unclassified_323	1448	Unclassified
MGS00324	Unclassified_324	1442	Unclassified
MGS00325	Unclassified_325	1441	Unclassified
MGS00326	Unclassified_326	1430	Unclassified
MGS00327	Lactobacillus salivarius	1421	Lactobacillus salivarius ACS-116-V-Col5a	1222	0.859958	99.2663	Lactobacillus salivarius UCC118	1170	0.823364	99.0671	Lactobacillus salivarius ATCC 11741	1118	0.78677	98.8701
MGS00328	Unclassified_328	1415	Unclassified
MGS00329	Unclassified_329	1412	Unclassified
MGS00330	Unclassified_330	1402	Unclassified
MGS00331	Unclassified_331	1399	Unclassified
MGS00332	Unclassified_332	1365	Unclassified
MGS00333	Unclassified_333	1359	Ruminococcaceae bacterium D16	720	0.529801	86.6386
MGS00334	Unclassified_334	1356	Unclassified
MGS00335	Lactobacillus casei	1354	Lactobacillus casei ATCC 334	864	0.638109	99.9819
MGS00336	Unclassified_336	1353	Unclassified
MGS00337	Unclassified_337	1351	Unclassified
MGS00338	Unclassified_338	1350	Unclassified
MGS00339	Unclassified_339	1346	Unclassified
MGS00340	Unclassified_340	1344	Unclassified
MGS00341	Unclassified_341	1316	Eubacterium biforme DSM 3989	1164	0.884498	90.6805
MGS00342	Unclassified_342	1315	Unclassified
MGS00343	Unclassified_343	1301	Parabacteroides merdae ATCC 43184	813	0.624904	90.1866
MGS00344	Citrobacter sp._344	1299	Citrobacter sp. 30_2	1249	0.961509	98.0352
MGS00345	Unclassified_345	1298	Unclassified
MGS00346	Clostridium sp._346	1286	Clostridium sp. L2-50	1270	0.987558	98.5854
MGS00347	Streptococcus parasanguinis	1283	Streptococcus parasanguinis ATCC 903	963	0.750585	97.3097	Streptococcus parasanguinis ATCC 15912	881	0.686672	97.5077	Streptococcus parasanguinis F0405	880	0.685892	96.9975
MGS00348	Unclassified_348	1283	Unclassified
MGS00349	Unclassified_349	1283	Unclassified
MGS00350	Eubacterium biforme	1281	Eubacterium biforme DSM 3989	1256	0.980484	97.5448
MGS00351	Anaeroglobus geminatus	1281	Unclassified
MGS00352	Unclassified_352	1269	Unclassified
MGS00353	Veillonella sp._353	1265	Veillonella sp. 6_1_27	1022	0.807905	98.4527	Veillonella sp. 3_1_44	926	0.732016	98.3534	Veillonella parvula ATCC 17745	926	0.732016	98.3438
MGS00354	Unclassified_354	1264	Unclassified
MGS00355	Unclassified_355	1259	Clostridium bartlettii DSM 16795	972	0.772041	87.7563
MGS00356	Unclassified_356	1252	Unclassified
MGS00357	Unclassified_357	1249	Unclassified
MGS00358	Bacteroides xylanisolvens	1248	Bacteroides sp. 1_1_30	1127	0.903045	98.795	Bacteroides xylanisolvens XB1A	1100	0.88141	98.7853	Bacteroides sp. 2_1_22	1062	0.850962	98.6989
MGS00359	Unclassified_359	1246	Unclassified
MGS00360	Unclassified_360	1245	Unclassified
MGS00361	Unclassified_361	1239	Unclassified
MGS00362	Unclassified_362	1237	Unclassified
MGS00363	Unclassified_363	1230	Proteus penneri ATCC 35198	1175	0.955285	93.1375
MGS00364	Unclassified_364	1229	Phascolarctobacterium succinatutens YIT 12067	1080	0.878763	93.5231
MGS00365	Unclassified_365	1224	Unclassified
MGS00366	Clostridium sp._366	1224	Clostridium sp. 7_2_43FAA	1224	1	100
MGS00367	Unclassified_367	1223	Unclassified
MGS00368	Unclassified_368	1217	Unclassified
MGS00369	Unclassified_369	1212	Unclassified
MGS00370	Unclassified_370	1211	Unclassified
MGS00371	Unclassified_371	1211	Alistipes shahii WAL 8301	910	0.751445	88.2916
MGS00372	Unclassified_372	1202	Unclassified
MGS00373	Unclassified_373	1200	Unclassified
MGS00374	Enterobacter cloacae	1198	Enterobacter cloacae subsp. cloacae NCTC 9394	1069	0.892321	98.5055
MGS00375	Unclassified_375	1181	butyrate-producing bacterium SSC/2	733	0.62066	86.9847	Clostridium sp. SS2/1	730	0.61812	87.0854	Lachnospiraceae bacterium 5_1_63FAA	718	0.607959	87.0527
MGS00376	Streptococcus salivarius	1181	Streptococcus salivarius 57.I	988	0.836579	98.3288	Streptococcus salivarius CCHSS3	932	0.789162	98.182	Streptococcus salivarius JIM8777	915	0.774767	98.0187
MGS00377	Unclassified_377	1177	Unclassified
MGS00378	Unclassified_378	1176	Unclassified
MGS00379	Unclassified_379	1168	Unclassified
MGS00380	Unclassified_380	1153	Unclassified
MGS00381	Unclassified_381	1148	Unclassified
MGS00382	Unclassified_382	1141	Coprococcus catus GD/7	771	0.675723	86.6201
MGS00383	Unclassified_383	1129	Unclassified
MGS00384	Unclassified_384	1123	Unclassified
MGS00385	Unclassified_385	1120	Unclassified
MGS00386	Klebsiella pneumoniae_386	1117	Klebsiella pneumoniae 342	1037	0.92838	99.3573	Klebsiella sp. 1_1_55	1011	0.905103	99.3924	Klebsiella variicola At-22	998	0.893465	99.4013
MGS00387	Burkholderiales bacterium	1115	Burkholderiales bacterium 1_1_47	1055	0.946188	99.607	Parasutterella excrementihominis YIT 11859	1042	0.934529	99.611
MGS00388	Unclassified_388	1110	Unclassified
MGS00389	Peptoniphilus harei	1105	Peptoniphilus harei ACS-146-V-Sch2b	1091	0.98733	98.7377
MGS00390	Unclassified_390	1102	Unclassified
MGS00391	Megasphaera micronuciformis	1102	Megasphaera micronuciformis F0359	1101	0.999093	99.958
MGS00392	Unclassified_392	1098	Unclassified
MGS00393	Collinsella intestinalis	1098	Collinsella intestinalis DSM 13280	1087	0.989982	98.2261
MGS00394	Unclassified_394	1089	Ruminococcus sp. SR1/5	814	0.747475	85.6878
MGS00395	Unclassified_395	1085	Unclassified
MGS00396	Veillonella atypica_396	1078	Veillonella atypica ACS-134-V-Col7a	935	0.867347	98.44	Veillonella atypica ACS-049-V-Sch6	931	0.863636	98.5462
MGS00397	Unclassified_397	1073	Unclassified
MGS00398	Unclassified_398	1070	Unclassified
MGS00399	Unclassified_399	1070	Unclassified
MGS00400	Unclassified_400	1066	Unclassified
MGS00401	Unclassified_401	1044	Unclassified
MGS00402	Unclassified_402	1040	Unclassified
MGS00403	Unclassified_403	1009	Unclassified
MGS00404	Unclassified_404	1004	Unclassified
MGS00405	Unclassified_405	993	Unclassified
MGS00406	Prevotella bivia	984	Prevotella bivia JCVIHMP010	983	0.998984	99.9973
MGS00407	Unclassified_407	979	Unclassified
MGS00408	Unclassified_408	978	Unclassified
MGS00409	Unclassified_409	972	Clostridium bolteae ATCC BAA-613	662	0.68107	87.9439
MGS00410	Unclassified_410	961	Unclassified
MGS00411	Unclassified_411	960	Faecalibacterium cf. prausnitzii KLE1255	602	0.627083	86.6254
MGS00412	Unclassified_412	958	Unclassified
MGS00413	Clostridium bolteae_413	954	Clostridium bolteae ATCC BAA-613	697	0.730608	94.749
MGS00414	Unclassified_414	950	Unclassified
MGS00415	Unclassified_415	949	Unclassified
MGS00416	Unclassified_416	947	Unclassified
MGS00417	Peptostreptococcus anaerobius	941	Peptostreptococcus anaerobius 653-L	924	0.981934	99.4815
MGS00418	Unclassified_418	935	Unclassified
MGS00419	Enterococcus faecium_419	924	Enterococcus faecium E980	890	0.963203	99.7523
MGS00420	Unclassified_420	919	Unclassified
MGS00421	Unclassified_421	901	Unclassified
MGS00422	Unclassified_422	898	Unclassified
MGS00423	Unclassified_423	886	Unclassified
MGS00424	Unclassified_424	885	Unclassified
MGS00425	Unclassified_425	884	Clostridium sp. L2-50	615	0.695701	90.9789
MGS00426	Unclassified_426	871	Unclassified
MGS00427	Unclassified_427	859	Unclassified
MGS00428	Unclassified_428	850	Unclassified
MGS00429	Unclassified_429	850	Ruminococcus sp. 5_1_39BFAA	435	0.511765	83.9843
MGS00430	Bifidobacterium breve	848	Bifidobacterium breve DSM 20213 = JCM 1192	745	0.878538	99.1281	Bifidobacterium breve UCC2003	711	0.838443	99.0688	Bifidobacterium breve ACS-071-V-Sch8b	707	0.833726	99.0724
MGS00431	Unclassified_431	836	Unclassified
MGS00432	Unclassified_432	832	Unclassified
MGS00433	Clostridium scindens_433	827	Clostridium scindens ATCC 35704	773	0.934704	99.6776	Lachnospiraceae bacterium 5_1_57FAA	735	0.888755	99.7845
MGS00434	Unclassified_434	822	Unclassified
MGS00435	Unclassified_435	816	Bacteroides intestinalis DSM 17393	575	0.704657	92.4632
MGS00436	Collinsella aerofaciens	814	Collinsella aerofaciens ATCC 25986	789	0.969287	96.4954
MGS00437	Haemophilus parainfluenzae	806	Haemophilus parainfluenzae T3T1	699	0.867246	96.6131	Haemophilus parainfluenzae ATCC 33392	698	0.866005	96.6112
MGS00438	Unclassified_438	803	Unclassified
MGS00439	Unclassified_439	797	Lachnospiraceae bacterium 5_1_63FAA	565	0.708908	86.3339	Clostridium sp. SS2/1	563	0.706399	86.3878	butyrate-producing bacterium SSC/2	561	0.70389	86.3781
MGS00440	Unclassified_440	795	Fusobacterium ulcerans ATCC 49185	636	0.8	90.9431
MGS00441	Clostridium sp._441	791	Clostridium sp. L2-50	756	0.955752	99.0701
MGS00442	Unclassified_442	789	Unclassified
MGS00443	Unclassified_443	781	Unclassified
MGS00444	Unclassified_444	760	Unclassified
MGS00445	Fusobacterium sp._445	756	Fusobacterium sp. 11_3_2	623	0.824074	98.7641	Fusobacterium sp. 7_1	617	0.816138	98.731	Fusobacterium sp. 21_1A	600	0.793651	98.6961
MGS00446	Unclassified_446	751	Unclassified
MGS00447	Unclassified_447	745	Unclassified
MGS00448	Unclassified_448	740	Unclassified
MGS00449	Unclassified_449	735	Bacteroides sp. D2	400	0.544218	86.2843	Bacteroides sp. D22	394	0.536054	86.4677	Bacteroides sp. 2_2_4	394	0.536054	86.4225
MGS00450	Unclassified_450	731	Unclassified
MGS00451	Bacteroides cellulosilyticus_451	730	Bacteroides intestinalis DSM 17393	715	0.979452	97.5084
MGS00452	Unclassified_452	712	Unclassified

## Sheet: Supplementary Table 3
Contingency status	Group A	Group B	Group C	q.value
CD	2	11	36	8.03e-20
Healthy control	39	15	0
Female	2	2	11	0.00447		q values
Male	39	23	25			q < 0.2
						q < 0.1
lesion	CD in Group A	CD in Group B	CD in Group C	q.value		q < 0.05
jejunum	0	1	2	0.787		q < 0.01
ileum	1	9	30
cecum	0	1	4
colon	2	5	28
Female	0	1	11	0.713
Male	2	9	25
2 X 2 Fisher's exact test - q-value matrix	Group A: Group B	Group B: Group C	Group A: Group C
CD:CT	0.00502	1.16e-06	1.69e-18
CD: Female	0.766	1	0.496
CD: Male	0.0203	0.061	3.26e-08
CD: jejunum	1	1	1
CD: ileum	1	1	1
CD: cecum	1	1	1
CD: colon	0.966	0.863	1
CT: Female	0.966	2.54e-05	9.04e-09
CT: Male	0.821	0.000885	2.75e-06
CT: jejunum	0.815	0.061	0.00341
CT: ileum	0.00502	1.41e-06	7.84e-18
CT: cecum	0.815	0.00482	2.52e-05
CT: colon	0.185	3.97e-07	2.42e-16
Female: Male	0.98	0.14	0.0118
Female: jejunum	1	0.913	1
Female: ileum	0.703	1	0.408
Female: cecum	1	1	1
Female: colon	0.966	1	1
Male: jejunum	0.821	1	0.352
Male: ileum	0.0266	0.0699	9.94e-08
Male: cecum	0.821	0.845	0.0681
Male: colon	0.518	0.0155	1.35e-06
jejunum: ileum	1	1	1
jejunum: cecum	1	1	1
jejunum: colon	1	0.863	1
ileum: cecum	1	1	1
ileum: colon	0.966	0.966	1
cecum: colon	1	1	1

## Sheet: Supplementary Table 4
MGS ID	MGS annotation	Phylum	lda.score	Group	statistic (Kruskal-Wallis test)	p value (Kruskal-Wallis test)	A mean	B mean	C mean	A occurrence	B occurrence	C occurrence
MGS00288	Prevotella copri	Bacteroidetes	3.39595	A	19.9761	4.59449e-05	0.00847731	1.55102e-06	0.00168603	0.439024	0.0645161	0.111111
MGS00353	Veillonella sp.	Firmicutes	3.07099	C	19.6951	5.28773e-05	5.45105e-05	0.000352887	0.00339843	0.365854	0.387097	0.688889
MGS00003	Escherichia coli	Proteobacteria	3.03802	C	20.0605	4.40482e-05	0.000353537	0.000833017	0.00381394	0.878049	0.83871	0.977778
MGS00231	Eubacterium rectale	Firmicutes	3.00313	A	56.631	5.04344e-13	0.0031577	0.00103684	1.51173e-05	0.829268	0.322581	0.0222222
MGS00229	Ruminococcus bromii	Firmicutes	2.9485	A	29.6184	3.70202e-07	0.00298748	0.00116909	0.000163813	0.609756	0.258065	0.0666667
MGS00037	Ruminococcus gnavus	Firmicutes	2.93486	C	19.1076	7.09307e-05	0.000394156	0.0011883	0.00311284	0.585366	1	0.733333
MGS00083	Bacteroides stercoris	Bacteroidetes	2.91476	B	23.8024	6.78227e-06	0.0012462	0.00299471	0.000536662	0.804878	0.645161	0.244444
MGS00068	Unc_068	Unclassified	2.88296	A	47.2368	5.52915e-11	0.00223845	0.000562401	4.29106e-05	0.804878	0.516129	0.0888889
MGS00026	Bacteroides sp._026	Bacteroidetes	2.86063	B	41.3265	1.06185e-09	0.00133366	0.00261293	0.000384953	0.97561	1	0.555556
MGS00222	Unc_222	Unclassified	2.8138	A	16.698	0.000236636	0.00265142	1.87099e-05	0	0.268293	0.0645161	0
MGS00117	Alistipes putredinis	Bacteroidetes	2.72614	B	29.8591	3.2823e-07	0.00144399	0.00159914	0.000219975	0.804878	0.451613	0.2
MGS00108	Roseburia inulinivorans	Firmicutes	2.6759	A	55.1464	1.05953e-12	0.00134552	0.000264004	5.90556e-05	0.95122	0.419355	0.0888889
MGS00054	Bacteroides coprocola	Bacteroidetes	2.67541	B	10.742	0.00464949	0.00106047	0.00129323	0.000112762	0.390244	0.16129	0.111111
MGS00100	Lachnospiraceae bacterium_100	Firmicutes	2.55395	C	19.6285	5.46662e-05	1.68654e-05	9.64495e-05	0.00125837	0.146341	0.516129	0.533333
MGS00216	Unc_216	Unclassified	2.54834	B	28.6555	5.99154e-07	0.000145595	0.00138994	0	0.512195	0.290323	0
MGS00191	Eubacterium ventriosum	Firmicutes	2.52851	B	41.4029	1.02205e-09	0.000427996	0.00123911	5.411e-05	0.780488	0.354839	0.0444444
MGS00075	Faecalibacterium cf. prausnitzii	Firmicutes	2.52615	A	69.1858	9.47292e-16	0.000911209	0.000354782	0	0.926829	0.387097	0
MGS00046	Unc_046	Firmicutes	2.51413	A	43.2321	4.09523e-10	0.00115291	0.000859447	0.000366264	0.731707	0.322581	0.0444444
MGS00025	Bacteroides plebeius	Bacteroidetes	2.50033	A	10.8262	0.00445777	0.00159669	0.000851767	0.000675154	0.463415	0.225806	0.155556
MGS00077	Faecalibacterium prausnitzii_077	Firmicutes	2.49627	A	64.9938	7.70495e-15	0.000929502	0.000343253	0	0.853659	0.225806	0
MGS00188	Roseburia intestinalis	Firmicutes	2.49233	A	42.725	5.27687e-10	0.000809233	0.000359747	1.64313e-06	0.682927	0.193548	0.0222222
MGS00001	Klebsiella pneumoniae_001	Proteobacteria	2.47493	C	11.2358	0.00363223	0.000135727	0.000207779	0.00093008	0.414634	0.16129	0.577778
MGS00358	Bacteroides xylanisolvens	unclassified	2.45619	B	16.5098	0.000259985	0.00102815	0.00205292	0.00137169	0.97561	0.806452	0.422222
MGS00253	Unc_253	Unclassified	2.44071	A	35.0043	2.50563e-08	0.000880674	8.52665e-05	7.28656e-05	0.512195	0.0645161	0.0222222
MGS00027	Bacteroides sp._027	Bacteroidetes	2.44067	C	11.7757	0.00277293	0.000214475	0.000755216	0.000936434	1	1	0.644444
MGS00065	Lachnospiraceae bacterium_065	Firmicutes	2.43399	B	42.6121	5.58333e-10	0.000326458	0.000991708	0.000330794	0.804878	0.806452	0.111111
MGS00061	Unc_061	Unclassified	2.42857	A	26.0657	2.18724e-06	0.000742132	0.000253353	0.000366514	0.707317	0.387097	0.133333
MGS00196	Unc_196	Unclassified	2.42332	A	45.1067	1.60397e-10	0.000890327	0.000299154	2.53932e-06	0.707317	0.225806	0.0222222
MGS00032	Unc_032	Unclassified	2.41065	C	67.0221	2.79465e-15	0.000650913	1.33557e-05	0.00078896	0.804878	0.0967742	0.0222222
MGS00042	Coprobacillus sp._042	Firmicutes	2.41041	C	43.265	4.02833e-10	9.1333e-06	0.000161678	0.000798133	0.146341	0.645161	0.777778
MGS00138	Unc_138	Unclassified	2.40176	A	25.5612	2.81486e-06	0.00101223	0.000554768	0.000378396	0.487805	0.16129	0.0222222
MGS00123	Clostridium nexile	Firmicutes	2.39943	B	10.4272	0.005442	0.000129259	0.000815225	0.0004536	0.170732	0.516129	0.4
MGS00073	Unc_073	Unclassified	2.39852	A	19.9854	4.57326e-05	0.000957012	0.000109394	1.20353e-05	0.390244	0.0645161	0.0666667
MGS00160	Unc_160	Unclassified	2.38992	A	52.7588	3.49607e-12	0.000912089	0.000376744	0.000182148	0.95122	0.451613	0.155556
MGS00451	Bacteroides cellulosilyticus_451	Bacteroidetes	2.3871	B	27.9686	8.4467e-07	0.000565516	0.000717394	5.70476e-05	0.658537	0.774194	0.222222
MGS00442	Unc_442	Unclassified	2.37687	C	9.4481	0.00887913	0.000138588	4.68589e-05	0.000909743	0.414634	0.129032	0.155556
MGS00028	Bacteroides fragilis_028	Bacteroidetes	2.37569	B	11.6025	0.00302374	1.71155e-05	0.000811736	0.000636509	0.0731707	0.387097	0.288889
MGS00031	Subdoligranulum sp.	Firmicutes	2.36573	B	28.0009	8.31146e-07	7.00898e-05	0.000606572	0.000417235	0.682927	0.903226	0.311111
MGS00167	Ruminococcus sp._167	Firmicutes	2.36025	A	57.3522	3.51663e-13	0.000908247	0.000827076	0.000185522	1	0.870968	0.177778
MGS00036	Lachnospiraceae bacterium sp.	Firmicutes	2.35421	B	28.964	5.13502e-07	0.000109611	0.000690478	0.00056503	0.829268	1	0.622222
MGS00017	Clostridium symbiosum	Firmicutes	2.34814	C	35.6949	1.77402e-08	5.57817e-06	0.000191412	0.0011657	0.317073	0.967742	0.555556
MGS00376	Streptococcus salivarius	Firmicutes	2.33771	C	14.4424	0.000730919	0.0005409	0.000115448	0.000835846	0.95122	0.774194	0.511111
MGS00136	Unc_136	Unclassified	2.33345	A	67.7339	1.95777e-15	0.000652064	9.36049e-05	0	0.804878	0.129032	0
MGS00287	Unc_287	Unclassified	2.32754	A	7.8098	0.020143	0.000663639	0.000534303	0	0.170732	0.0967742	0
MGS00436	Collinsella aerofaciens	Actinobacteria	2.31956	A	33.5593	5.16061e-08	0.000715301	7.47175e-05	0.000450936	0.731707	0.225806	0.133333
MGS00094	Faecalibacterium prausnitzii_094	Firmicutes	2.30883	A	41.7053	8.78637e-10	0.00105152	0.000528893	0.000547551	1	0.774194	0.244444
MGS00011	Bacteroides thetaiotaomicron	unclassified	2.30055	C	9.42217	0.00899503	0.000220312	0.000624479	0.000806847	0.97561	0.935484	0.644444
MGS00071	Unc_071	Firmicutes	2.2991	A	76.8165	2.08696e-17	0.000549251	3.32834e-05	0	0.878049	0.290323	0
MGS00107	Unc_107	Unclassified	2.29263	A	45.3676	1.40784e-10	0.000692644	0.000264914	1.68013e-06	0.658537	0.129032	0.0444444
MGS00091	Faecalibacterium prausnitzii_091	Firmicutes	2.25232	A	53.7844	2.09346e-12	0.000524255	6.81326e-05	0	0.707317	0.193548	0
MGS00015	Bacteroides caccae	Bacteroidetes	2.21464	C	6.30317	0.0427842	0.000212615	0.000472238	0.000533586	0.658537	0.612903	0.355556
MGS00221	Unc_221	Unclassified	2.20587	B	56.2197	6.19518e-13	0.000311661	0.000501078	8.34701e-07	0.902439	0.419355	0.0222222
MGS00133	Alistipes finegoldii	Bacteroidetes	2.19755	B	17.2305	0.000181318	0.0001128	0.000430325	3.06461e-05	0.487805	0.387097	0.0666667
MGS00189	Unc_189	Unclassified	2.1965	B	24.865	3.98695e-06	0.000369723	0.000653305	0.000374371	0.512195	0.193548	0.0222222
MGS00085	Coprococcus comes	Firmicutes	2.183	A	56.0642	6.69581e-13	0.000502358	0.000157686	6.29619e-06	0.829268	0.354839	0.0444444
MGS00413	Clostridium bolteae_413	Firmicutes	2.17451	C	22.6653	1.19755e-05	8.57978e-06	0.000289459	0.000467694	0.146341	0.709677	0.4
MGS00153	Unc_153	Unclassified	2.1551	A	62.4404	2.76209e-14	0.000378711	0.000205468	2.20648e-06	0.902439	0.548387	0.0666667
MGS00426	Unc_426	Unclassified	2.13371	B	6.04488	0.0486823	0.000105216	0.000519764	0	0.121951	0.129032	0
MGS00005	Clostridium bolteae_005	Firmicutes	2.12647	C	31.3492	1.55811e-07	1.42507e-05	0.000282152	0.000413158	0.560976	1	0.577778
MGS00215	Bifidobacterium bifidum	Actinobacteria	2.12516	A	10.3551	0.00564189	0.000571509	1.02838e-05	1.43725e-06	0.219512	0.0645161	0.0222222
MGS00168	Dorea formicigenerans	Firmicutes	2.11999	A	81.6398	1.87131e-18	0.000338942	6.01416e-05	1.37987e-06	0.97561	0.451613	0.0444444
MGS00074	Unc_074	Unclassified	2.11442	A	43.4455	3.68074e-10	0.000470703	4.53462e-05	1.16007e-05	0.609756	0.0967742	0.0222222
MGS00284	Unc_284	Firmicutes	2.11086	B	12.6497	0.00179121	0.00030346	0.000334382	3.30625e-06	0.292683	0.129032	0.0222222
MGS00282	Bifidobacterium adolescentis	Actinobacteria	2.09607	A	14.6512	0.00065846	0.000401252	0.000212964	9.81486e-06	0.365854	0.16129	0.0444444
MGS00258	Unc_258	Unclassified	2.09358	A	47.1877	5.66666e-11	0.000411227	0.000177421	6.16554e-05	0.902439	0.677419	0.133333
MGS00024	Unc_024	Unclassified	2.09319	A	42.3401	6.39686e-10	0.000497629	0.000183691	0.00011142	0.926829	0.451613	0.155556
MGS00048	Alistipes onderdonkii	Bacteroidetes	2.08467	B	20.6229	3.32502e-05	0.000324355	0.00062663	0.000425069	0.707317	0.516129	0.177778
MGS00311	Unc_311	Unclassified	2.07915	A	60.6055	6.91309e-14	0.00029877	9.2599e-05	0	0.804878	0.290323	0
MGS00339	Unc_339	Unclassified	2.06542	A	6.97914	0.030514	0.000289852	0.000238159	0	0.146341	0.0645161	0
MGS00045	Eubacterium eligens	Firmicutes	2.06341	C	50.3317	1.17656e-11	0.000518181	0.000294295	0.000640876	0.878049	0.483871	0.0444444
MGS00352	Unc_352	Unclassified	2.06253	A	27.9875	8.36727e-07	0.000323185	2.81424e-05	0	0.414634	0.0967742	0
MGS00047	Bacteroides intestinalis_047	Bacteroidetes	2.06188	A	13.7291	0.00104416	0.000417904	0.000388243	6.49617e-05	0.365854	0.0967742	0.0666667
MGS00202	Bifidobacterium pseudocatenulatum	Actinobacteria	2.06183	B	16.3547	0.000280945	0.000527241	0.000601057	0.000284432	0.634146	0.322581	0.222222
MGS00029	Unc_029	Unclassified	2.05688	B	62.4051	2.81132e-14	0.000264943	0.000361521	0	0.853659	0.322581	0
MGS00056	Unc_056	Bacteroidetes	2.05642	B	28.6026	6.15215e-07	5.45964e-05	0.00038343	8.79865e-06	0.707317	0.548387	0.111111
MGS00357	Unc_357	Unclassified	2.05469	A	31.456	1.47709e-07	0.000384987	6.23128e-05	0	0.439024	0.0645161	0
MGS00052	Unc_052	Unclassified	2.05378	A	66.7284	3.23683e-15	0.000330272	0.000107568	2.16364e-05	1	0.741935	0.111111
MGS00112	Unc_112	Unclassified	2.04796	A	46.5643	7.73907e-11	0.00028852	7.0198e-05	1.36302e-06	0.731707	0.258065	0.0222222
MGS00154	Unc_154	Firmicutes	2.04707	A	62.8014	2.30594e-14	0.000353153	8.59713e-05	1.3818e-05	0.902439	0.419355	0.0444444
MGS00142	Unc_142	Unclassified	2.04301	B	41.7692	8.51016e-10	0.000169373	0.000313938	0	0.682927	0.322581	0
MGS00057	Parabacteroides merdae	Bacteroidetes	2.03181	A	16.8867	0.000215332	0.000401702	0.000319889	9.32435e-05	0.682927	0.548387	0.244444
MGS00180	Alistipes shahii	Bacteroidetes	2.0303	A	29.8419	3.31069e-07	0.000296633	0.000249699	5.26397e-05	0.829268	0.516129	0.2
MGS00121	Ruminococcus torques	Firmicutes	2.02951	A	44.5299	2.14016e-10	0.00054652	0.000501616	0.000147675	0.829268	0.419355	0.0666667
MGS00111	Clostridium sp._111	Firmicutes	2.02872	B	42.2538	6.67876e-10	0.000383342	0.000445475	0.000156218	0.95122	0.709677	0.177778
MGS00019	Erysipelotrichaceae bacterium sp._019	Firmicutes	2.00588	C	32.4139	9.14977e-08	5.98331e-06	4.30996e-05	0.000273821	0.146341	0.612903	0.688889

## Sheet: Supplementary Table 5
pathway ID	pathway description	Report Score
		A-CT vs B-CT	A-CT vs B-CD	A-CT vs C-CD	B-CT vs B-CD	B-CT vs C-CD	B-CD vs C-CD
map00364	Fluorobenzoate degradation	0.784296	-0.0947666	-1.35635	-0.401687	-2.03301	-2.20357
map00730	Thiamine metabolism	0.943036	3.06021	2.5972	3.49864	2.45553	0.636709
map00791	Atrazine degradation	-0.354481	-1.11577	0.163829	-1.17959	0.557267	2.18319
map00450	Selenocompound metabolism	0.596697	1.37868	0.618213	1.28723	0.538361	-0.614574
map02040	Flagellar assembly	2.17792	3.03528	0.972287	1.71808	-0.291096	-2.17247
map00620	Pyruvate metabolism	-1.36876	-0.695118	-0.522304	0.24921	0.229036	0.330234
map00430	Taurine and hypotaurine metabolism	-1.18662	-0.985249	-0.566678	0.0632513	-0.0460013	-0.0845052
map03440	Homologous recombination	3.18328	3.2085	1.83214	2.56412	0.691299	-1.36294
map02030	Bacterial chemotaxis	1.35532	1.48186	0.486636	0.647704	-0.119553	-0.81362
map00860	Porphyrin and chlorophyll metabolism	-1.36611	-0.307755	-0.100594	0.490548	0.704197	0.63999
map00910	Nitrogen metabolism	-1.61661	-2.29976	-3.65438	-1.31404	-3.44538	-4.02441
map00561	Glycerolipid metabolism	0.528034	-1.42416	-1.33743	-2.88087	-2.14093	-0.182059
map00626	Naphthalene degradation	-0.424631	-1.60362	-1.06839	-1.38784	-0.935853	0.344605
map00361	Chlorocyclohexane and chlorobenzene degradation	0.231665	-0.108966	0.588761	-0.169148	0.658588	1.00359
map00785	Lipoic acid metabolism	-2.52901	-1.75857	-1.78852	-0.0393202	-0.313183	-0.416427
map00240	Pyrimidine metabolism	2.66946	3.35891	2.30706	2.53825	1.46393	-0.0385524
map03010	Ribosome	6.1667	6.23696	4.96526	3.75776	2.73704	0.804027
map00900	Terpenoid backbone biosynthesis	2.47748	2.44174	1.31582	0.829551	0.326488	-0.399022
map00311	Penicillin and cephalosporin biosynthesis	-0.537861	-0.10257	0.556692	0.303644	0.880527	1.11613
map00040	Pentose and glucuronate interconversions	-0.0163189	0.275796	-0.0410971	0.0715923	0.184021	0.199756
map00270	Cysteine and methionine metabolism	0.283149	1.35496	-0.0421053	1.27958	-0.199599	-1.24526
map00650	Butanoate metabolism	0.408982	-2.57435	-1.46139	-3.78385	-1.73721	0.334065
map00621	Dioxin degradation	-0.882436	-2.14317	-1.6272	-2.6168	-1.38318	-0.254546
map00480	Glutathione metabolism	-1.78468	-2.42201	-4.22075	-1.17687	-3.96535	-4.8088
map02060	Phosphotransferase system (PTS)	-0.0137172	-3.60587	-5.23858	-4.9972	-5.80048	-4.02484
map01055	Biosynthesis of vancomycin group antibiotics	-0.533819	0.331511	-0.374338	0.665572	0.277799	-0.529369
map04122	Sulfur relay system	0.462456	-0.362778	-0.875807	-0.448731	-1.25178	-1.60084
map00640	Propanoate metabolism	-1.48665	-1.96271	-1.21619	-1.16103	-0.468328	0.179864
map00280	Valine, leucine and isoleucine degradation	0.369042	-0.908122	0.888652	-1.40867	0.565297	1.93263
map00400	Phenylalanine, tyrosine and tryptophan biosynthesis	0.409021	3.34188	2.13784	3.32206	2.01272	0.139078
map00350	Tyrosine metabolism	-0.848928	-1.91623	-2.00094	-2.00106	-1.72513	-1.05286
map03430	Mismatch repair	0.664311	1.34155	1.26107	1.82242	1.16721	0.541175
map00121	Secondary bile acid biosynthesis	-1.17976	0.517958	0.861205	2.17891	1.74103	0.946028
map00330	Arginine and proline metabolism	-0.109703	-0.306382	0.0365742	-0.638588	0.00506937	0.625018
map00061	Fatty acid biosynthesis	-1.87828	0.979546	1.42575	2.90366	2.78723	1.48869
map00625	Chloroalkane and chloroalkene degradation	0.586447	-1.22181	0.291262	-2.10311	0.16007	1.59753
map00051	Fructose and mannose metabolism	-2.73138	-2.51405	-2.8105	-1.27765	-1.84347	-1.64885
map00520	Amino sugar and nucleotide sugar metabolism	-2.53731	0.722995	0.709907	2.45413	2.13181	0.724778
map00760	Nicotinate and nicotinamide metabolism	0.626646	1.5088	0.914307	1.55037	0.871572	-0.563013
map00071	Fatty acid metabolism	0.298025	-2.14152	-1.68357	-2.77855	-2.09554	-0.643434
map00780	Biotin metabolism	-1.95425	-0.0469134	-0.837112	1.21855	0.268038	-1.02281
map00472	D-Arginine and D-ornithine metabolism	1.78507	1.396	1.34787	0.204178	0.508037	0.938956
map00250	Alanine, aspartate and glutamate metabolism	0.221193	2.06451	1.38819	2.55907	1.20508	-0.439312
map00362	Benzoate degradation	0.973277	-1.36258	-1.54234	-2.82387	-2.38984	-1.22907
map00500	Starch and sucrose metabolism	0.818225	3.56273	2.89268	3.34747	3.25835	2.10903
map00473	D-Alanine metabolism	1.19725	1.15753	0.658103	-0.0729856	-0.073896	-0.251519
map00130	Ubiquinone and other terpenoid-quinone biosynthesis	0.134019	-1.67973	-2.59565	-2.2723	-2.7813	-2.47227
map01051	Biosynthesis of ansamycins	-0.98248	-1.07576	-0.293175	-0.919585	0.0848955	0.830149
map00360	Phenylalanine metabolism	-0.965644	-2.40764	-3.16384	-2.61941	-3.11391	-2.0789
map00020	Citrate cycle (TCA cycle)	-1.6018	-1.3113	-2.21759	-0.320003	-1.70026	-2.04822
map00281	Geraniol degradation	-1.25291	-1.97464	-2.09737	-1.87654	-1.86817	-1.28584
map00622	Xylene degradation	-0.425438	-2.21769	-1.56475	-3.35349	-2.04457	-0.349478
map00630	Glyoxylate and dicarboxylate metabolism	0.266106	-1.3773	-1.86716	-1.34252	-2.05671	-1.68553
map00511	Other glycan degradation	-3.79	-1.23329	-0.707394	1.23487	0.908393	0.538498
map00351	DDT degradation	-0.333393	0.19632	-0.0333403	0.347964	0.272785	0.0215129
map00750	Vitamin B6 metabolism	0.0329111	0.440404	-0.0318978	0.963637	0.393133	-0.121751
map00312	beta-Lactam resistance	0.643122	-0.0253819	0.284766	-0.65129	0.104056	0.931597
map00260	Glycine, serine and threonine metabolism	1.86529	1.33821	1.39616	0.229896	0.81761	1.42668
map00521	Streptomycin biosynthesis	-2.85567	0.340189	-0.0277436	1.66453	0.966121	-0.202686
map00052	Galactose metabolism	-0.744198	-1.6497	-2.00509	-1.6086	-1.97997	-1.4215
map00623	Toluene degradation	0.0706249	-1.05283	-1.98219	-1.13642	-2.38095	-1.96291
map00960	Tropane, piperidine and pyridine alkaloid biosynthesis	-0.15521	0.245015	0.639835	0.374677	0.893936	1.10159
map00983	Drug metabolism - other enzymes	-0.579135	0.437778	1.0184	1.505	1.43024	1.12824
map00670	One carbon pool by folate	-1.32432	1.05583	1.272	2.94009	2.64728	1.33899
map00720	Carbon fixation pathways in prokaryotes	-1.74054	0.51103	0.749543	1.96032	1.75894	0.987097
map00770	Pantothenate and CoA biosynthesis	-0.205568	0.638396	0.403403	1.30968	0.519926	-0.772686
map00970	Aminoacyl-tRNA biosynthesis	4.99428	6.05193	4.77901	4.26263	3.09814	0.449346
map00072	Synthesis and degradation of ketone bodies	1.07294	-0.154383	1.48509	-1.78727	0.622227	2.28046
map00410	beta-Alanine metabolism	-0.320611	-1.82496	-2.25827	-1.69816	-2.26153	-1.89568
map00300	Lysine biosynthesis	1.72647	2.21855	2.59324	1.08162	2.00614	1.72077
map00660	C5-Branched dibasic acid metabolism	-0.492453	-1.38828	-1.87434	-1.63233	-2.07171	-2.10757
map00920	Sulfur metabolism	-0.642396	1.57614	1.08835	2.98933	2.08649	0.665457
map00710	Carbon fixation in photosynthetic organisms	0.672414	0.788484	0.708352	0.768016	0.718887	0.506458
map00030	Pentose phosphate pathway	-2.17148	-1.90422	-1.59598	-0.566192	-0.762244	-0.629086
map02010	ABC transporters	1.28119	-5.28262	-5.71503	-7.3146	-6.92181	-3.79093
map01053	Biosynthesis of siderophore group nonribosomal peptides	-1.37232	-3.17968	-1	-2.67507	-0.184501	2.02796
map00550	Peptidoglycan biosynthesis	2.0517	4.18493	2.99525	2.84211	2.02836	0.14595
map03060	Protein export	0.871569	0.916931	-0.0341103	1.20893	-0.316363	-1.49773
map00531	Glycosaminoglycan degradation	-4.06257	-0.606393	0.187652	2.36598	1.99865	1.32224
map00053	Ascorbate and aldarate metabolism	-1.83131	-3.95602	-3.52101	-3.42461	-3.24824	-1.41487
map03070	Bacterial secretion system	-2.46457	-4.543	-4.43076	-3.21896	-4.3873	-2.84661
map00471	D-Glutamine and D-glutamate metabolism	0.734277	1.56337	0.764265	1.81071	0.629011	-0.93066
map00633	Nitrotoluene degradation	0.228045	-0.93254	-0.134044	-1.35024	-0.0216442	1.52682
map00627	Aminobenzoate degradation	0.561457	-0.387739	0.372459	-1.32087	-0.0433295	1.33122
map00643	Styrene degradation	0.575187	-0.773661	-0.819003	-1.92259	-1.14702	0.0557788
map00930	Caprolactam degradation	-0.619706	-0.912074	-0.425094	-1.02941	-0.502721	0.267352
map03410	Base excision repair	-1.04274	0.73635	0.17334	2.1809	0.862192	-0.564363
map00740	Riboflavin metabolism	-1.21358	-1.1189	-0.812986	0.220973	-0.388951	-0.290733
map00010	Glycolysis Gluconeogenesis	0.187043	-0.29446	-0.782228	-0.810002	-0.904532	-0.324444
map00230	Purine metabolism	1.92843	1.42896	1.01313	0.765083	0.286617	-0.364661
map00790	Folate biosynthesis	-1.43617	-0.0113722	-1.07294	0.944925	-0.446822	-1.23685
map00680	Methane metabolism	0.119531	0.870849	4.07647	0.521028	4.53663	6.16379
map00290	Valine, leucine and isoleucine biosynthesis	2.26035	2.12165	0.998147	0.485146	-0.0916751	-1.13314
map04112	Cell cycle - Caulobacter	1.49356	2.51652	4.19326	2.63669	3.55433	2.82125
map00363	Bisphenol degradation	-0.67589	-0.608627	-0.801508	-0.374356	-0.493952	-0.151093
map00564	Glycerophospholipid metabolism	-0.101669	-0.499767	-0.324756	-0.225372	-0.595966	-0.312732
map00903	Limonene and pinene degradation	-0.171632	-0.890346	-0.606762	-1.0505	-0.404239	0.283981
map05111	Vibrio cholerae pathogenic cycle	-0.757763	-1.55155	-1.01522	-1.68837	-1.12064	-0.123629
map00340	Histidine metabolism	-2.17355	1.36475	1.7468	3.47892	3.22377	1.77966
map02020	Two-component system	-1.46923	-3.37813	-1.9237	-2.68045	-1.41718	0.178508
map00540	Lipopolysaccharide biosynthesis	-4.0176	-3.76528	-5.764	-1.83857	-5.00705	-5.8268

## Sheet: Supplementary Table 6
module ID	module description	Report Score
		A-CT vs B-CT	A-CT vs B-CD	A-CT vs C-CD	B-CT vs B-CD	B-CT vs C-CD	B-CD vs C-CD
M00299	Spermidine/putrescine transport system	-0.691344	0.767943	1.1145	1.91388	1.75336	0.734982
M00359	Aminoacyl-tRNA biosynthesis, eukaryotes	6.1052	6.49903	5.59634	4.37378	3.26395	0.669104
M00260	DNA polymerase III complex, bacteria	0.953318	1.21771	0.77942	0.868465	0.382753	-0.342997
M00095	C5 isoprenoid biosynthesis, mevalonate pathway	1.53031	-0.56672	-1.00065	-2.80588	-2.05437	-1.2871
M00037	Melatonin biosynthesis, tryptophan => serotonin => melatonin	-1.29595	-1.22419	-0.810047	-1.00227	-0.59008	0.288652
M00011	Citrate cycle, second carbon oxidation	-1.76586	-1.90598	-2.74727	-0.967575	-2.40877	-2.31532
M00016	Lysine biosynthesis, aspartate => lysine	0.615916	0.249077	-0.427181	-0.454664	-0.640735	-0.595496
M00064	ADP-L-glycero-D-manno-heptose biosynthesis	-1.77504	-2.9003	-3.78275	-1.81819	-3.52554	-3.64838
M00317	Manganese/iron transport system	1.39322	-2.67938	-2.57677	-3.93665	-3.39481	-0.845639
M00348	Glutathione transport system	-0.926898	-3.00334	-2.09478	-2.68056	-1.87813	-0.595494
M00374	Dicarboxylate-hydroxybutyrate cycle	-0.945514	-0.65179	-1.86514	-0.0649416	-1.48714	-2.06404
M00178	Ribosome, bacteria	6.33389	6.2008	5.36103	3.39163	2.81345	1.3435
M00083	Fatty acid biosynthesis, elongation	-2.32374	-0.124172	0.720588	2.03448	2.30831	1.68631
M00283	PTS system, ascorbate-specific II component	-1.23213	-2.17976	-2.43308	-2.31444	-2.40293	-1.10496
M00219	AI-2 transport system	-0.0952428	-1.79033	-1.59477	-1.77669	-1.69446	-0.908933
M00008	Entner-Doudoroff pathway, glucose-6P => glyceraldehyde-3P + pyruvate	-1.32285	-0.897866	-1.29638	0.232956	-0.726472	-0.909429
M00082	Fatty acid biosynthesis, initiation	-1.59694	0.843766	0.818968	2.49428	1.98819	0.491711
M00045	Histidine degradation, histidine => N-formiminoglutamate => glutamate	-1.22891	-1.05214	-1.05674	0.522798	-0.173758	-0.178329
M00254	ABC-2 type transport system	-1.63927	0.0541651	0.808269	1.72541	1.86918	1.38303
M00307	Pyruvate oxidation, pyruvate => acetyl-CoA	-1.39647	-1.43274	-0.88612	-0.784635	-0.180994	0.453332
M00251	Teichoic acid transport system	1.55124	1.41684	1.48924	0.42592	0.984533	0.956884
M00106	Conjugated bile acid biosynthesis, choloyl-CoA => taurocholate/glycocholate	-1.2014	0.45073	0.872447	2.10734	1.69832	1.08644
M00334	Type VI secretion system	-0.200506	-1.84254	-2.15904	-2.04973	-2.39923	-1.66811
M00026	Histidine biosynthesis, PRPP => histidine	-0.742048	3.18488	3.28466	4.61929	4.24092	2.09387
M00364	C10-C20 isoprenoid biosynthesis, bacteria	0.514403	0.721566	-0.073986	0.383014	-0.350667	-0.834779
M00117	Ubiquinone biosynthesis, prokaryotes, chorismate => ubiquinone	1.07265	-3.34954	-3.10724	-4.18962	-3.81499	-2.31945
M00320	Lipopolysaccharide export system	-0.617541	-0.798214	-1.77364	-0.735982	-1.84815	-1.66846
M00236	Polar amino acid transport system	1.45259	1.97958	1.99639	1.08874	1.31957	1.04472
M00226	Histidine transport system	0.260283	-2.44748	-3.03454	-2.76738	-3.25163	-2.69594
M00159	V-type ATPase, prokaryotes	-4.10539	-2.75658	1.22211	-0.0429124	3.62682	5.16947
M00091	Phosphatidylcholine (PC) biosynthesis, PE => PC	0.289115	0.310593	1.41608	0.459113	1.65557	2.13388
M00333	Type IV secretion system	0.209959	-1.66073	-0.724724	-3.40785	-1.9024	0.948649
M00264	DNA polymerase II complex, archaea	0.704078	-0.302613	0.616148	-1.01432	0	1.87486
M00358	Coenzyme M biosynthesis	0.22278	-0.838224	-0.234594	-1.58238	-0.50496	0.699624
M00061	Uronic acid metabolism	0.084115	0.984165	-0.179895	0.758094	-0.202787	-1.32728
M00199	Lactose/L-arabinose transport system	1.12298	1.83402	2.15226	1.24915	1.83955	1.94139
M00326	RTX toxin transport system	-0.0832872	0.491939	-0.544138	0.41065	-0.605516	-0.953524
M00186	Putative tungstate transport system	0.522871	0.134048	2.16156	-0.507042	1.9544	3.28048
M00112	Tocopherol biosynthesis	-0.606841	-0.234928	0.755461	-0.320841	1.11396	1.38803
M00344	Formaldehyde assimilation, xylulose monophosphate pathway	0.0848483	-1.24344	-1.22253	-1.6541	-1.39447	-0.327814
M00031	Lysine biosynthesis, archaea, 2-aminoadipate => lysine	2.22505	1.89869	2.27437	1.00638	1.13549	0.781791
M00127	Thiamine biosynthesis, AIR => thiamine-P/thiamine-2P	0.473311	2.38367	1.30523	2.25793	1.26454	-0.057226
M00191	Thiamine transport system	-0.516596	-2.16351	-2.965	-2.2805	-2.94088	-2.60493
M00215	D-Xylose transport system	-0.949815	-2.85053	-2.30017	-2.94271	-2.26744	-1.19469
M00004	Pentose phosphate pathway (Pentose phosphate cycle)	-3.64759	-0.990128	-0.865659	2.00616	0.794326	-0.403138
M00211	Putative ABC transport system	-3.53487	-1.46462	-1.94081	1.61966	-0.203536	-1.4335
M00087	beta-Oxidation	-0.316732	-2.35705	-2.06556	-2.77184	-2.07297	-0.997331
M00314	Bacitracin transport system	-0.341174	-0.38294	0.706656	-0.299054	1.07579	1.806
M00279	PTS system, galactitol-specific II component	-1.37806	-1.07183	-1.2423	-0.355865	-0.499695	-0.385024
M00001	Glycolysis (Embden-Meyerhof pathway), glucose => pyruvate	-0.198301	0.781984	1.68864	1.43666	1.99425	2.13256
M00027	GABA (gamma-Aminobutyrate) shunt	0.395575	-1.19444	-1.73993	-1.06939	-1.9421	-1.91208
M00271	PTS system, beta-glucosides-specific II component	1.00533	0.852948	1.38336	0.192993	0.892929	1.17463
M00208	Glycine betaine/proline transport system	-4.05574	-2.86195	-2.87693	0.53593	-0.5323	-1.3609
M00247	Putative ABC transport system	1.87382	2.24875	2.88126	1.00682	2.06829	2.03622
M00310	Pyruvate:ferredoxin oxidoreductase	-1.23535	1.01869	0.888345	2.16391	1.67083	0.767404
M00300	Putrescine transport system	0.454964	-2.43279	-3.04798	-2.79618	-3.39325	-2.68749
M00166	Reductive pentose phosphate cycle, RuBP + CO2 => glyceraldehyde-3P	0.756669	1.23812	1.1308	0.812115	0.954845	0.770282
M00244	Zinc/manganese transport system	-1.14537	0.351897	-0.53196	1.46288	-0.213779	-1.48131
M00049	Adenine nucleotide biosynthesis, IMP => ADP/dADP,ATP/dATP	0.872792	1.09761	0.0192754	0.746509	-0.672904	-1.42086
M00233	Glutamate transport system	1.32119	3.04182	2.86238	2.10242	2.19197	1.72702
M00176	Sulfur reduction, sulfate => H2S	-0.989803	1.27055	1.64839	2.73726	3.02006	2.28701
M00377	Reductive acetyl-CoA pathway (Wood-Ljungdahl pathway)	1.238	1.34913	1.96702	0.63797	1.73141	1.95365
M00164	ATP synthase	2.83721	6.20799	3.50991	3.66997	2.13482	-1.01378
M00173	Reductive citric acid cycle (Arnon-Buchanan cycle)	-1.45263	-0.151231	-1.07039	0.889063	-0.510401	-1.30478
M00136	GABA biosynthesis, prokaryotes, putrescine => GABA	0.387331	-1.07779	-2.2831	-1.51385	-2.73572	-2.60387
M00268	PTS system, arbutin-like II component	-0.296967	-0.788201	-1.48573	-0.817007	-1.41147	-1.4553
M00066	Lactosylceramide biosynthesis	1.68466	-0.332797	0.36714	-2.14487	-0.517471	1.06196
M00126	Tetrahydrofolate biosynthesis, GTP => THF	-1.58077	0.481043	0.0777075	1.88204	1.07073	0.16085
M00155	Complex IV (Cytochrome c oxidase), cytochrome o ubiquinol oxidase/cytochrome c oxidase/quinol oxidase polypeptide	-0.116913	-2.01586	-2.76507	-1.87932	-2.86964	-2.8018
M00079	Keratan sulfate degradation	-2.41476	-0.794332	-0.235633	0.915872	0.908409	0.658311
M00021	Cysteine biosynthesis, serine => cysteine	0.499547	1.09239	0.902687	1.26896	0.741151	0.273065
M00053	Pyrimidine deoxyribonuleotide biosynthesis, CDP/CTP => dCDP/dCTP,dTDP/dTTP	-0.00872683	-0.132395	-0.790189	0.155284	-0.975498	-1.34609
M00225	Lysine/arginine/ornithine transport system	0.600297	-2.24672	-2.96466	-2.74736	-3.29023	-2.77851
M00308	Semi-phosphorylative Entner-Doudoroff pathway, gluconate => glyceraldehyde-3P + pyruvate	-0.251172	-0.0202292	0.0836371	-0.988649	-0.154655	0.638189
M00010	Citrate cycle, first carbon oxidation	1.29469	1.76879	1.35351	1.46935	1.03089	-0.094772
M00116	Menaquinone biosynthesis, chorismate => menaquinone	-1.46899	-0.914123	-2.86102	-0.15189	-2.15201	-3.43186
M00245	Cobalt transport system	-0.187041	-1.03484	0.496636	-1.45614	0.387835	1.6083
M00221	Simple sugar transport system	1.23673	-0.941085	-0.461314	-1.94621	-1.10551	0.183599
M00194	Maltose/maltodextrin transport system	3.06463	1.65875	2.04991	-0.545334	0.899661	1.67218
M00276	PTS system, mannose-specific II component	1.27376	-0.730249	-0.517805	-2.60394	-1.24693	0.254674
M00330	Adhesin protein transport system	0.250959	0.159476	-0.0988991	-0.00795075	-0.50102	-0.605152
M00349	Microcin C transport system	0.723966	-1.84169	-2.17824	-2.31458	-2.71493	-1.88823
M00318	Iron/zinc/copper transport system	-1.08086	-2.50553	-0.488629	-1.89908	0.0529347	2.69569
M00006	Pentose phosphate pathway, oxidative phase, glucose 6P => ribulose 5P	-2.79728	-1.11723	-1.1709	1.26855	0.192039	-0.44243
M00373	Ethylmalonyl pathway	-0.520712	0.140316	1.40048	0.79178	1.90332	2.65687
M00255	Lipoprotein-releasing system	-1.30933	0.0148426	-0.269879	1.17523	0.700803	0.072476
M00123	Biotin biosynthesis, pimeloyl-CoA => biotin	-2.7497	-1.25063	-1.55824	0.757023	-0.169421	-1.09597
M00237	Branched-chain amino acid transport system	2.13862	0.095042	0.598351	-1.853	-1.30548	0.903734
M00133	Polyamine biosynthesis, arginine => agmatine => putrescine => spermidine	0.522346	-0.609133	-0.767946	-1.74952	-1.21728	-0.266306
M00375	Hydroxypropionate-hydroxybutylate cycle	-2.45506	-1.3847	0.372931	0.316214	1.81723	2.17965
M00335	Sec (secretion) system	1.24282	1.21211	0.063967	1.27441	-0.428985	-1.57566
M00172	C4-dicarboxylic acid cycle, NADP+ -malic enzyme type	0.738888	0.319293	0.758067	-0.220763	0.558761	1.0146
M00207	Multiple sugar transport system	0.641288	-0.0602833	1.41064	-0.478319	1.26215	2.41646
M00048	Inosine monophosphate biosynthesis, PRPP + glutamine => IMP	0.933264	2.639	2.38534	3.11848	2.33171	0.727612
M00266	PTS system, maltose and glucose-specific II component	0.643964	0.32729	-1.23629	-0.094051	-1.55249	-1.84366
M00313	indolepyruvate:ferredoxin oxidoreductase	-2.0551	-0.745035	0.760291	1.1102	1.89854	2.24551
M00022	Shikimate pathway, phosphoenolpyruvate + erythrose-4P => chorismate	2.70797	2.91913	2.22142	1.57123	1.47006	0.556768
M00272	PTS system, arbutin-, cellobiose-, and salicin-specific II component	0.207224	-0.490687	-1.49542	-0.624488	-1.80006	-1.85691
M00234	Cystine transport system	0.911515	-0.708019	-1.06101	-1.16723	-1.53753	-1.19488
M00230	Glutamate/aspartate transport system	0.138039	-2.26767	-3.48864	-2.38779	-3.63095	-3.11736
M00012	Glyoxylate cycle	0.0681875	-0.48934	-1.23292	-0.153606	-1.24531	-1.84338
M00222	Phosphate transport system	-0.00909603	1.58973	1.22443	2.38238	1.56841	0.122973
M00338	Cysteine biosynthesis, homocysteine + serine => cysteine	-0.0159328	0.421794	0.868347	0.426096	0.913837	1.06525
M00238	D-Methionine transport system	1.36016	-0.0762619	-1.21099	-1.25057	-1.80695	-1.99775
M00046	beta-Alanine biosynthesis, cytosine / uracil => beta-alanine	-0.98919	-2.30733	-1.19691	-2.07209	-0.881757	0.674314
M00376	3-Hydroxypropionate bicycle	-1.70487	-1.22519	-0.226418	-0.0830663	0.576364	1.1696
M00198	sn-Glycerol 3-phosphate transport system	-1.11766	-3.47236	-2.90097	-3.19627	-2.5929	-1.10387
M00119	Pantothenate biosynthesis, valine/L-aspartate => pantothenate	0.0570312	1.50884	1.06847	2.08923	0.943187	-0.366953
M00092	Phosphatidylethanolamine (PE) biosynthesis, ethanolamine => PE	0.24519	0.0703013	0.470086	-0.144846	0.318845	0.71134
M00281	PTS system, lactose-specific II component	1.2268	0.748764	0.565706	-0.229041	0.0642466	0.171403
M00052	Pyrimidine ribonucleotide biosynthesis, UMP => UDP/UTP,CDP/CTP	0.815466	1.32785	1.07938	1.1002	0.738701	-0.0114391
M00252	Lipooligosaccharide transport system	0.901592	0.361165	0.573041	-0.251796	0.123009	0.525175
M00241	Vitamin B12 transport system	0.428219	-2.13726	-2.47157	-2.4412	-2.73523	-1.96065
M00259	Heme transport system	-1.72796	-1.12243	-1.72891	-0.465189	-1.13507	-0.938195
M00267	PTS system, N-acetylglucosamine-specific II component	0.756143	0.156441	-0.189116	-0.703641	-0.773525	-0.528881
M00328	Hemophore/metalloprotease transport system	0.476475	-0.234036	-0.560847	-0.556989	-0.749228	-0.759511
M00024	Phenylalanine biosynthesis, chorismate => phenylalanine	-0.274943	0.640872	1.02768	0.304363	1.23805	1.38319
M00248	Antibiotic transport system	0.432626	0.794081	0.762597	0.871871	0.800309	0.519979
M00190	Iron(III) transport system	0.394305	-2.2305	-2.35456	-2.55318	-2.10358	-1.04151
M00240	Iron complex transport system	-1.77185	-1.45267	-2.10333	-0.768105	-1.77259	-2.09742
M00360	Aminoacyl-tRNA biosynthesis, prokaryotes	5.45439	5.27775	4.77586	3.09222	2.6213	0.530717
M00345	Formaldehyde assimilation, ribulose monophosphate pathway	0.381263	-0.562203	1.01074	-1.32973	1.0613	2.62025
M00249	Capsular polysaccharide transport system	-1.85972	-3.35918	-1.53497	-3.69251	-1.40544	0.653851
M00036	Leucine degradation, leucine => acetoacetate + acetyl-CoA	-1.04344	-0.682794	0.364841	-0.170892	0.445366	0.806938
M00216	Putative multiple sugar transport system	0.901671	-0.721573	0.761267	-1.69755	0.64461	2.64269
M00167	Reductive pentose phosphate cycle, glyceraldehyde-3P => RuBP	-1.38828	-2.28638	-1.96763	-0.934556	-1.18139	-1.11899
M00174	Methane oxidation, methylotroph, methane => CO2	0.575428	-1.71318	-2.50022	-2.60458	-3.4177	-2.79295
M00009	Citrate cycle (TCA cycle, Krebs cycle)	-0.946395	-1.00203	-2.39683	-0.177978	-2.13486	-3.01186
M00356	Methanogenesis, methanol => methane	0.557274	0.378712	1.44928	0.546783	1.60716	1.99994
M00005	PRPP biosynthesis, ribose 5P => PRPP	1.03767	0.532809	0.932835	0.0598826	0.397681	0.568416
M00185	Sulfate transport system	1.34184	2.00539	1.02193	0.938839	0.1211	-1.00699
M00315	Putative ABC transport system	1.14218	1.02437	1.72467	0.249741	1.29877	1.47605
M00078	Heparan sulfate degradation	-2.74758	0.236216	0.739476	2.36591	1.97755	1.5641
M00093	Phosphatidylethanolamine (PE) biosynthesis, PA => PS => PE	-0.994567	0.0117409	-1.26894	0.973205	-1.12163	-1.93999
M00063	CMP-KDO biosynthesis	-1.94826	-0.63172	-1.28314	0.432995	-0.598372	-1.03367
M00080	Lipopolysaccharide biosynthesis, inner core => outer core => O-antigen	-2.45242	-3.02812	-3.36598	-1.99108	-3.00654	-2.99261
M00220	Rhamnose transport system	1.17399	-1.26531	-0.384449	-2.6659	-1.30575	0.703087
M00028	Ornithine biosynthesis, glutamate => ornithine	1.55035	1.29897	1.16035	0.346146	0.394855	0.0576348
M00193	Putative spermidine/putrescine transport system	-1.20488	-3.64745	-2.94546	-2.86297	-2.25357	-0.500731
M00205	N-Acetylglucosamine transport system	-0.235813	-0.186767	0.89448	-0.663988	1.06364	2.27425
M00007	Pentose phosphate pathway, non-oxidative phase, fructose 6P => ribose 5P	-2.24529	-0.295973	-0.166577	1.55941	0.899465	-0.178451
M00217	D-Allose transport system	-1.31425	-2.01985	-1.05571	-1.43212	-0.774506	0.185375
M00290	Holo-TFIIH complex	0.848407	2.10208	2.03563	1.41705	1.73777	1.06053
M00035	Methionine degradation	0.246369	-0.0457059	0.897135	-0.312777	0.71688	1.49671
M00346	Formaldehyde assimilation, serine pathway	0.523202	1.03836	1.09794	1.2201	1.23008	0.439423
M00175	Nitrogen fixation, N2 => ammonia	-0.37745	-0.845525	0.925813	-0.871002	1.10571	2.08964
M00319	Manganese/zinc/iron transport system	-2.35906	-1.38388	-2.38524	0.846646	-1.25826	-3.31687
M00129	Ascorbate biosynthesis, animals, glucose-1P => ascorbate	-1.15721	0.267547	0.199801	1.33502	0.825907	0.348248
M00040	Tyrosine biosynthesis, prephanate => pretyrosine => tyrosine	-0.224465	-0.789202	-1.3738	-0.874059	-1.62928	-1.65645
M00077	Chondroitin sulfate degradation	-2.90281	-1.17375	-0.150194	0.923214	1.02676	1.01196
M00280	PTS system, glucitol/sorbitol-specific II component	-0.822532	-1.43353	-1.80124	-1.7455	-2.21872	-1.47119
M00342	Bacterial proteasome	-0.150466	1.56364	1.45449	1.6945	1.68237	0.991162
M00115	NAD biosynthesis, aspartate => NAD	2.15413	1.94044	1.47194	1.17896	0.85941	0.254473
M00179	Ribosome, archaea	7.2554	6.11966	4.71727	2.51193	1.69034	0.421169
M00306	PTS system, fructose-specific II-like component	-2.64671	-2.56253	-2.46234	-1.03161	-1.58629	-1.22518
M00171	C4-dicarboxylic acid cycle, NAD+ -malic enzyme type	-0.332979	0.147515	-0.0683628	0.643105	0.441845	0.171547
M00206	Cellobiose transport system	-0.787052	0.293747	-0.148356	0.929376	0.346137	-0.299673
M00051	Uridine monophosphate biosynthesis, glutamine (+ PRPP) => UMP	1.61612	2.82755	2.9525	2.55485	2.6366	1.57788
M00168	CAM (Crassulacean acid metabolism), dark	-0.815115	-0.421697	-1.072	0.189956	-0.785562	-1.26446
M00197	Putative sugar transport system	3.06463	1.65875	2.04991	-0.545334	0.899661	1.67218
M00124	Pyridoxal biosynthesis, erythrose-4P => pyridoxal-5P	-1.79145	-1.5192	-1.37669	0.202041	-0.0622945	0.0309781
M00202	Oligogalacturonide transport system	2.4006	1.81648	0.93805	0.0668753	-0.295669	-0.495184
M00231	Octopine/nopaline transport system	0.52556	-0.484379	-0.314888	-1.25679	-1.06243	-0.455203
M00246	Nickel transport system	-0.0424604	-0.457969	0.409935	-0.406633	0.204287	0.407488
M00273	PTS system, fructose-specific II component	-0.517867	-0.576596	-1.13737	-0.926277	-1.02166	-0.863976
M00278	PTS system, sorbose-specific II component	0.22575	-0.884593	-1.81194	-1.58429	-2.19565	-2.137
M00030	Lysine biosynthesis, 2-oxoglutarate => 2-aminoadipate => lysine	-0.268243	0.181628	2.39185	0.576112	2.831	3.70346
M00134	Polyamine biosynthesis, arginine => ornithine => putrescine	-1.05626	-0.311934	-0.784302	0.135819	-0.522219	-0.857925
M00302	2-Aminoethylphosphonate transport system	1.54936	0.853536	-0.761206	-0.19497	-2.02076	-2.36879
M00150	Complex II (succinate dehydrogenase / fumarate reductase), fumarate reductase	0.717947	-1.09566	-1.81279	-1.72617	-2.24025	-1.60824
M00121	Heme biosynthesis, glutamate => protoheme/siroheme	0.160154	-0.561428	-1.77224	-1.047	-2.18941	-2.33472
M00309	Non-phosphorylative Entner-Doudoroff pathway, gluconate => glyceraldehyde + pyruvate	-1.9242	-1.82696	-0.697048	-2.02948	-0.107464	1.5722
M00265	PTS system, glucose-specific II component	0.592788	-0.770308	-1.52223	-1.34507	-2.03376	-1.62166
M00189	Molybdate transport system	0.177485	-0.567435	-1.19364	-1.05007	-1.31531	-1.13527
M00033	Ectoine biosynthesis	-0.378979	-0.146575	-0.0177609	0.395091	0.691103	0.403575
M00253	Sodium transport system	-0.312742	0.399083	0.352424	0.609203	0.64422	0.381806
M00003	Gluconeogenesis, oxaloacetate => fructose-6P	0.876135	0.447054	0.721008	0.477002	0.544287	0.413115
M00060	Lipopolysaccharide biosynthesis, KDO2-lipid A	-2.29896	-1.44196	-3.25524	-0.236879	-2.6284	-3.5666
M00144	Complex I (NADH dehydrogenase), NADH dehydrogenase I	-2.04355	-1.48298	-2.1961	-0.136527	-1.27447	-0.934091
M00229	Arginine transport system	0.830378	-2.49789	-3.3998	-3.13144	-3.8943	-3.41642
M00153	Cytochrome bd complex	-0.871102	-0.185782	-1.33461	0.138149	-1.45001	-1.68659
M00212	Ribose transport system	0.242976	-1.49623	-1.47329	-2.15758	-1.49646	0.173804
M00274	PTS system, mannitol-specific II component	-0.496379	-1.77109	-1.43954	-1.62327	-1.52406	-0.632311
M00324	Dipeptide transport system	0.993062	-2.22119	-3.32053	-3.08992	-4.01697	-3.6061
M00023	Tryptophan biosynthesis, chorismate => tryptophan	-0.476156	2.06049	0.863101	2.49253	0.942589	-0.589391
M00336	Twin-arginine translocation (Tat) system	-1.57343	-2.3557	-2.35284	-1.4949	-1.73723	-1.05632
M00378	F420 biosynthesis	2.97779	1.964	3.0775	-0.426741	2.21541	3.88784
M00361	Nucleotide sugar biosynthesis, eukaryotes	-1.4243	1.11697	0.138863	2.37695	1.02384	-1.08036
M00331	Type II general secretion system	-0.940991	-3.69698	-4.61189	-3.37816	-4.95653	-3.59634
M00019	Leucine biosynthesis, pyruvate => 2-oxoisovalerate => leucine	1.6019	2.3988	1.74706	1.58932	1.19477	-0.0350057
M00081	Pectin degradation	-0.131618	1.28442	0.84453	0.940986	0.591576	0.139276
M00242	Zinc transport system	-0.757318	-0.233325	0.315797	-0.109357	0.619555	0.96048
M00312	2-oxoisovalerate:ferredoxin oxidoreductase	1.11508	1.09292	1.74006	0.409233	1.41033	1.45291
M00277	PTS system, N-acetylgalactosamine-specific II component	0.188838	-1.80716	-1.83528	-2.59977	-2.24693	-0.667604
M00020	Serine biosynthesis, glycerate-3P => serine	0.439102	0.559669	1.01358	0.998298	1.26276	1.23512
M00025	Tyrosine biosynthesis, chorismate => tyrosine	-0.52678	1.13878	1.62841	1.19802	2.01547	1.76477
M00224	Putative phosphonate transport system	-0.566524	-2.48138	-1.75111	-2.76821	-1.70584	-0.482765
M00015	Proline biosynthesis, glutamate => proline	0.485494	2.13784	1.81833	2.78842	1.88836	0.307538
M00256	Cell division transport system	1.1818	1.73011	2.06287	1.72588	1.92645	1.10311
M00298	Multidrug/hemolysin transport system	0.331282	0.799134	0.524684	0.434758	0.282554	-0.0484943
M00232	General L-amino acid transport system	-0.74214	-1.81309	-2.2476	-1.45646	-1.98968	-1.66935
M00017	Methionine biosynthesis, apartate => homoserine => methionine	-0.263155	1.37037	-0.0163116	1.87295	0.271022	-1.6193
M00169	CAM (Crassulacean acid metabolism), light	0.0380082	0.64762	0.68257	0.898011	1.04286	0.555804
M00029	Urea cycle	0.208365	2.11573	0.71383	1.84308	0.344255	-1.27346
M00086	beta-Oxidation, acyl-CoA synthesis	-0.936601	0.865159	0.610554	1.58062	1.19351	0.339252
M00125	Riboflavin biosynthesis, GTP => riboflavin/FMN/FAD	0.362946	1.01671	0.134634	1.43319	0.234832	-0.708316
M00149	Complex II (succinate dehydrogenase / fumarate reductase), succinate dehydrogenase	-0.0641066	-0.245988	-1.37531	0.0713576	-1.45093	-1.81076
M00114	Ascorbate biosynthesis, plants, glucose-6P => ascorbate	-1.82224	0.591635	0.576665	1.78406	1.69405	0.919464
M00096	C5 isoprenoid biosynthesis, non-mevalonate pathway	1.6979	3.02654	2.00095	2.56781	1.69594	0.23301
M00120	Coenzyme A biosynthesis, pantothenate => CoA	0.665118	1.34261	0.787865	1.01392	0.618911	-0.286864
M00218	Fructose transport system	0.343866	-0.0422737	1.43851	-0.499896	1.27008	2.38347
M00223	Phosphonate transport system	-0.684453	-2.18329	-1.18763	-1.87825	-0.866325	-0.0621671
M00118	Glutathione biosynthesis, glutamate => glutathione	0.402782	-0.878561	-1.32233	-1.45691	-1.86861	-1.44862
M00034	Methionine salvage pathway	-0.25836	-0.479447	-1.41577	-1.27673	-1.80786	-1.25783
M00140	C1-unit interconversion, prokaryotes	1.60034	2.32773	2.24958	2.27973	1.97409	0.978588
M00050	Guanine nucleotide biosynthesis, IMP => GDP/dGDP,GTP/dGTP	-0.707722	-0.168662	-1.00435	0.405206	-0.941155	-1.40069
M00044	Tyrosine degradation, tyrosine => homogentisate	-0.862703	-0.577679	-0.0865578	-0.388082	0.269548	0.67948
M00258	Uncharacterized ABC transport system	-1.05752	1.16492	1.45174	2.45506	2.33733	1.58387
M00076	Dermatan sulfate degradation	-3.20811	-1.46764	-0.523223	0.913952	0.800879	0.816969
M00303	PTS system, N-acetylmuramic acid-specific II component	-0.00666599	-1.02092	-1.68306	-0.92956	-1.83179	-1.79089
M00366	C10-C20 isoprenoid biosynthesis, plants	0.231562	0.164707	-0.0190906	0.149736	-0.211818	-0.352905
M00200	Sorbitol/mannitol transport system	-1.04861	0.904548	1.8333	2.04377	2.93062	2.23832
M00362	Nucleotide sugar biosynthesis, prokaryotes	-0.604844	1.60326	0.693986	2.2601	1.0529	-0.879421
M00243	Manganese/iron transport system	0.789631	0.444918	-0.96693	-0.345028	-1.55998	-1.82053
M00365	C10-C20 isoprenoid biosynthesis, archaea	0.720567	0.374389	-0.151715	-0.560388	-0.663937	-0.764054
M00214	Methyl-galactoside transport system	1.69224	1.33004	1.89765	0.126519	0.898952	1.28111
M00135	GABA biosynthesis, eukaryotes, putrescine => GABA	-0.960664	-1.20005	-0.14678	-1.23824	0.403839	1.54728
M00183	RNA polymerase, bacteria	3.15843	2.53199	1.1804	0.475702	-0.556793	-0.806958
M00287	PTS system, galactosamine-specific II component	-1.14891	-1.48983	-1.22467	-0.70608	-0.650779	-0.274923
M00269	PTS system, sucrose-specific II component	1.02339	-0.296426	-0.279968	-1.42624	-0.76943	-0.0754323
M00239	Peptides/nickel transport system	1.28106	-1.55021	-1.26163	-2.61331	-2.13701	-0.679305
M00032	Lysine degradation, lysine => saccharopine => acetoacetyl-CoA	-1.3905	-2.49045	-1.27807	-1.87116	-0.694563	0.645951
M00227	Glutamine transport system	0.091603	-1.54346	-2.37694	-1.90032	-2.62039	-2.18868
M00250	Lipopolysaccharide transport system	0.496218	1.83081	1.93079	1.67222	1.89853	1.09098
M00325	alpha-Hemolysin/cyclolysin transport system	0.0897707	1.53648	1.66132	1.76957	1.73949	1.17135
M00311	2-oxoglutarate:ferredoxin oxidoreductase	-0.504788	-0.403705	0.717532	-0.267641	0.815257	1.835
M00192	Putative thiamine transport system	0.35002	-2.29939	-2.02492	-2.65546	-2.39918	-1.13864
M00209	Osmoprotectant transport system	-3.43352	-3.44427	-2.81012	-2.10316	-1.65233	-0.438718
M00270	PTS system, trehalose-specific II component	0.367411	-0.275562	-0.793336	-0.772453	-1.22345	-0.85448
M00170	C4-dicarboxylic acid cycle, phosphoenolpyruvate carboxykinase type	0.148584	0.379908	-0.0227928	0.67934	-0.0527684	-0.316459
M00018	Threonine biosynthesis, apartate => homoserine => threonine	0.306914	0.857121	0.748782	0.729247	1.16022	1.19728
M00275	PTS system, cellobiose-specific II component	-0.790869	-1.15941	-1.58963	-0.837358	-1.16577	-0.817743
M00065	GPI-anchor biosynthesis, core oligosaccharide	1.99738	2.80111	3.33096	1.94847	2.82295	0
M00145	Complex I (NADH dehydrogenase), NADH dehydrogenase I/diaphorase subunit of the bidirectional hydrogenase	-0.6918	1.65815	-0.159211	1.93934	0.124691	-1.78412
M00088	Ketone body biosynthesis, acetyl-CoA => acetoacetate/3-hydroxybutyrate/acetone	-0.452059	-1.38329	-0.0100531	-2.14339	-0.292714	1.2
M00002	Glycolysis, core module involving three-carbon compounds	1.25653	2.16831	2.41734	1.92015	2.08171	1.59635
M00122	Cobalamin biosynthesis, cobinamide => cobalamin	-0.234702	0.702644	0.938585	1.08136	1.52569	1.45129
M00165	Reductive pentose phosphate cycle (Calvin cycle)	-0.891108	-1.26476	-1.08428	-0.402957	-0.581483	-0.557956
M00228	Putative glutamine transport system	-0.125148	1.05524	1.7055	1.49225	1.639	1.32176
M00210	Putative ABC transport system	-1.49027	-0.46417	-1.53201	-0.008523	-1.36295	-1.8346
M00157	F-type ATPase, bacteria	2.83721	6.20799	3.50991	3.66997	2.13482	-1.01378
M00014	Glucuronate pathway (uronate pathway)	-0.891847	-0.677631	-0.611148	-0.195445	0.160555	0.344785
M00188	Sulfonate/nitrate/taurine transport system	0.11839	-1.36936	-0.83768	-1.99251	-0.977809	0.668684
M00332	Type III secretion system	-4.61586	-5.23248	-1.93155	-2.33222	-0.209662	1.99868
M00156	Complex IV (Cytochrome c oxidase), cytochrome c oxidase, cbb3-type	-0.52751	-0.0438328	-0.395465	0.555003	-0.0697612	-0.761484
M00213	L-Arabinose transport system	0.521477	-2.29998	-2.32557	-2.78696	-2.67364	-1.58583

## Sheet: Supplementary Table 7
species	LPS
	Gram	lipid A structures	acetoc acid (CO dehydrogenase/acetyl CoA synthase complex)	propionic acid (propionyl CoA transferase)	propionic acid (propionyl-CoA/ succinyl-CoA transferase)	butyric acid (butyryl CoA transferase)
Adlercreutzia equolifaciens	positive	-	-	-	-	-
Alistipes finegoldii	negative	penta	-	-	-	✔
Alistipes onderdonkii	negative	penta	-	-	-	-
Alistipes putredinis	negative	penta	-	-	-	-
Alistipes shahii	negative	penta	-	-	-	✔
Anaerostipes sp.	positive	-	-	-	-	-
Anaerotruncus colihominis	positive	-	-	-	-	-
Bacteroides cellulosilyticus	negative	penta	-	-	✔	-
Bacteroides eggerthii	negative	penta	-	-	-	-
Bacteroides fragilis	negative	penta	-	-	✔	-
Bacteroides intestinalis	negative	penta	-	-	-	-
Bacteroides sp.	negative	penta	-	-	✔	-
Bacteroides stercoris	negative	penta	-	-	-	-
Bacteroides thetaiotaomicron	negative	penta	-	-	✔	-
Bifidobacterium adolescentis	positive	-	-	-	-	-
Bifidobacterium longum	positive	-	-	-	-	-
Bifidobacterium pseudocatenulatum	positive	-	-	-	-	-
butyrate-producing bacterium SS3/4	positive	-	-	-	-	✔
butyrate-producing bacterium SSC/2	positive	-	-	-	-	✔
Clostridiales sp.	positive	-	-	-	-	-
Clostridium asparagiforme	positive	-	-	-	-	-
Clostridium bolteae	positive	-	-	-	-	-
Clostridium citroniae	positive	-	-	-	-	-
Clostridium clostridioforme	positive	-	-	-	-	-
Clostridium difficile	positive	-	✔	-	-	-
Clostridium leptum	positive	-	-	-	-	-
Clostridium nexile	positive	-	-	-	-	-
Clostridium saccharolyticum	positive	-	-	-	-	✔
Clostridium scindens	positive	-	-	-	-	-
Clostridium sp.	positive	-	-	✔	-	✔
Clostridium symbiosum	positive	-	-	-	-	-
Collinsella aerofaciens	positive	-	-	-	-	-
Coprobacillus sp.	positive	-	-	-	-	-
Coprococcus catus	positive	-	-	-	-	-
Coprococcus comes	positive	-	-	-	-	-
Dorea formicigenerans	positive	-	-	-	-	-
Dorea longicatena	positive	-	-	-	-	-
Erysipelotrichaceae bacterium sp.	positive	-	-	✔	-	-
Escherichia coli	negative	hexa	-	✔	✔	-
Eubacterium eligens	positive	-	-	-	-	-
Eubacterium hallii	positive	-	-	-	-	-
Eubacterium rectale	positive	-	-	-	-	-
Eubacterium siraeum	positive	-	-	-	-	-
Eubacterium ventriosum	positive	-	-	-	-	-
Faecalibacterium cf. prausnitzii	positive	-	-	-	-	-
Faecalibacterium prausnitzii	positive	-	-	-	-	-
Fusobacterium sp.	negative	penta	-	-	-	-
Fusobacterium nucleatum	negative	penta	-	✔	-	✔
Fusobacterium varium	negative	penta	-	-	-	-
Gordonibacter pamelaeae	positive	-	-	-	-	-
Holdemania filiformis	positive	-	-	-	-	-
Lachnospiraceae bacterium sp.	positive	-	-	-	-	-
Lachnospiraceae bacterium	positive	-	-	-	-	-
Megasphaera micronuciformis	positive	-	-	-	-	-
Morganella morganii	negative	hexa	-	-	-	-
Odoribacter splanchnicus	negative	penta	-	-	-	✔
Parabacteroides distasonis	negative	penta	-	-	✔	-
Parabacteroides merdae	negative	penta	-	-	-	-
Roseburia hominis	positive	-	-	-	✔	-
Roseburia intestinalis	positive	-	-	-	-	-
Roseburia inulinivorans	positive	-	-	-	-	-
Ruminococcus bromii	positive	-	-	-	-	-
Ruminococcus gnavus	positive	-	-	-	-	-
Ruminococcus lactaris	positive	-	-	-	-	-
Ruminococcus obeum	positive	-	-	-	-	-
Ruminococcus sp.	positive	-	-	-	-	-
Ruminococcus sp. SR1/5	positive	-	-	-	-	-
Ruminococcus torques	positive	-	-	-	-	-
Streptococcus pasteurianus	positive	-	-	✔	-	-
Subdoligranulum sp.	positive	-	-	-	-	-
Veillonella parvula	negative	penta	-	✔	-	-
Veillonella sp.	negative	penta	-	-	-	-
MGS00024	positive	-	-	-	-	-
MGS00029	positive	-	-	-	-	-
MGS00032	positive	-	-	-	-	-
MGS00052	positive	-	-	-	-	-
MGS00061	positive	-	-	-	-	-
MGS00068	positive	-	-	-	-	-
MGS00073	negative	penta	-	-	-	-
MGS00074	positive	-	-	-	-	-
MGS00107	positive	-	-	-	-	-
MGS00112	positive	-	-	-	-	-
MGS00136	positive	-	-	-	-	-
MGS00138	positive	-	-	-	-	-
MGS00142	positive	-	-	-	-	-
MGS00153	positive	-	-	-	-	-
MGS00160	positive	-	-	-	-	-
MGS00189	positive	-	-	-	-	-
MGS00196	positive	-	-	-	-	-
MGS00216	positive	-	-	-	-	-
MGS00221	positive	-	-	-	-	-
MGS00222	positive	-	-	-	-	-
MGS00253	positive	-	-	-	-	-
MGS00258	positive	-	-	-	-	-
MGS00287	positive	-	-	-	-	-
MGS00311	positive	-	-	-	-	-
MGS00339	positive	-	-	-	-	-
MGS00352	positive	-	-	-	-	-
MGS00357	positive	-	-	-	-	-
MGS00426	positive	-	-	-	-	-
MGS00442	negative	penta	-	-	-	-

## Sheet: Supplementary Table 8
MGS ID	Metagenomics Species	A-CT vs B-CT							A-CT vs B-CD							A-CT vs C-CD							B-CT vs B-CD							B-CT vs C-CD							B-CD vs C-CD
		p value	q value	enrichment	A-CT mean	B-CT mean	A-CT occurrence	B-CT occurrence	p value	q value	enrichment	A-CT mean	B-CD mean	A-CT occurrence	B-CD occurrence	p value	q value	enrichment	A-CT mean	C-CD mean	A-CT occurrence	C-CD occurrence	p value	q value	enrichment	B-CT mean	B-CD mean	B-CT occurrence	B-CD occurrence	p value	q value	enrichment	B-CT mean	C-CD mean	B-CT occurrence	C-CD occurrence	p value	q value	enrichment	B-CD mean	C-CD mean	B-CD occurrence	C-CD occurrence
MGS00001	Klebsiella pneumoniae_001	0.0243954	1	A-CT	9.8455e-05	8.61037e-06	0.410256	0.0666667	0.502352	1	B-CD	9.8455e-05	0.000446567	0.410256	0.272727	0.161132	1	C-CD	9.8455e-05	0.00058126	0.410256	0.555556	0.160118	1	B-CD	8.61037e-06	0.000446567	0.0666667	0.272727	0.00232092	0.628968	C-CD	8.61037e-06	0.00058126	0.0666667	0.555556	0.148838	1	C-CD	0.000446567	0.00058126	0.272727	0.555556
MGS00002	Unclassified_002	0.0853588	1	A-CT	2.03116e-05	0	0.179487	0	0.944256	1	A-CT	2.03116e-05	6.99527e-06	0.179487	0.181818	0.0405209	1	A-CT	2.03116e-05	4.29109e-06	0.179487	0.0277778	0.103522	1	B-CD	0	6.99527e-06	0	0.181818	0.546865	1	C-CD	0	4.29109e-06	0	0.0277778	0.0855303	1	B-CD	6.99527e-06	4.29109e-06	0.181818	0.0277778
MGS00003	Escherichia coli	0.615208	1	B-CT	0.000370456	0.000515232	0.871795	0.866667	0.039217	1	B-CD	0.000370456	0.00119547	0.871795	1	7.78807e-05	0.0253891	C-CD	0.000370456	0.00380509	0.871795	1	0.0775807	1	B-CD	0.000515232	0.00119547	0.866667	1	0.00229409	0.626286	C-CD	0.000515232	0.00380509	0.866667	1	0.290115	1	C-CD	0.00119547	0.00380509	1	1
MGS00004	Lachnospiraceae bacterium_004	0.947243	1	B-CT	2.07356e-06	9.45889e-06	0.128205	0.133333	0.00328531	1	B-CD	2.07356e-06	1.82142e-05	0.128205	0.545455	0.339036	1	C-CD	2.07356e-06	5.01852e-06	0.128205	0.0555556	0.0391445	1	B-CD	9.45889e-06	1.82142e-05	0.133333	0.545455	0.363376	1	B-CT	9.45889e-06	5.01852e-06	0.133333	0.0555556	0.000386144	0.124338	B-CD	1.82142e-05	5.01852e-06	0.545455	0.0555556
MGS00005	Clostridium bolteae_005	3.15232e-08	1.33343e-05	B-CT	1.32628e-05	0.000113629	0.564103	1	1.22957e-05	0.00515189	B-CD	1.32628e-05	0.00036865	0.564103	1	0.00977184	1	C-CD	1.32628e-05	0.000393919	0.564103	0.583333	0.217081	1	B-CD	0.000113629	0.00036865	1	1	0.683039	1	C-CD	0.000113629	0.000393919	1	0.583333	0.206097	1	C-CD	0.00036865	0.000393919	1	0.583333
MGS00006	Unclassified_006	0.144473	1	A-CT	5.24941e-06	2.49016e-06	0.025641	0.133333	0.369913	1	B-CD	5.24941e-06	8.72766e-06	0.025641	0.0909091	0.0404892	1	C-CD	5.24941e-06	5.09678e-05	0.025641	0.166667	0.851642	1	B-CD	2.49016e-06	8.72766e-06	0.133333	0.0909091	0.659313	1	C-CD	2.49016e-06	5.09678e-05	0.133333	0.166667	0.503299	1	C-CD	8.72766e-06	5.09678e-05	0.0909091	0.166667
MGS00007	Unclassified_007	0.427176	1	A-CT	6.54373e-06	1.62999e-06	0.153846	0.0666667	0.0784337	1	B-CD	6.54373e-06	5.78219e-05	0.153846	0.363636	0.699568	1	C-CD	6.54373e-06	1.09849e-05	0.153846	0.111111	0.0498787	1	B-CD	1.62999e-06	5.78219e-05	0.0666667	0.363636	0.588635	1	C-CD	1.62999e-06	1.09849e-05	0.0666667	0.111111	0.0627407	1	B-CD	5.78219e-05	1.09849e-05	0.363636	0.111111
MGS00008	Unclassified_008	1.05736e-05	0.00439862	B-CT	3.68164e-06	6.18091e-05	0.230769	0.866667	4.86678e-05	0.0200025	B-CD	3.68164e-06	6.67501e-05	0.230769	0.818182	0.00871518	1	C-CD	3.68164e-06	0.000557837	0.230769	0.444444	0.715916	1	B-CD	6.18091e-05	6.67501e-05	0.866667	0.818182	0.145696	1	C-CD	6.18091e-05	0.000557837	0.866667	0.444444	0.217502	1	C-CD	6.67501e-05	0.000557837	0.818182	0.444444
MGS00009	Unclassified_009	4.66254e-07	0.000196293	B-CT	6.25411e-06	4.21587e-05	0.230769	0.933333	1.63646e-07	6.90587e-05	B-CD	6.25411e-06	0.000144696	0.230769	1	0.0011422	0.330095	C-CD	6.25411e-06	0.000146472	0.230769	0.5	0.023693	1	B-CD	4.21587e-05	0.000144696	0.933333	1	0.678925	1	C-CD	4.21587e-05	0.000146472	0.933333	0.5	0.0573322	1	C-CD	0.000144696	0.000146472	1	0.5
MGS00010	Unclassified_010	0.807833	1	B-CT	8.88102e-07	2.14308e-06	0.0512821	0.0666667	0.17105	1	B-CD	8.88102e-07	1.19919e-05	0.0512821	0.181818	0.177374	1	A-CT	8.88102e-07	0	0.0512821	0	0.400007	1	B-CD	2.14308e-06	1.19919e-05	0.0666667	0.181818	0.132026	1	B-CT	2.14308e-06	0	0.0666667	0	0.0107676	1	B-CD	1.19919e-05	0	0.181818	0
MGS00011	Bacteroides thetaiotaomicron	0.00101644	0.396412	B-CT	0.000207303	0.000462247	0.974359	1	0.00785656	1	B-CD	0.000207303	0.000665839	0.974359	0.909091	0.398446	1	C-CD	0.000207303	0.000958899	0.974359	0.722222	0.918817	1	B-CD	0.000462247	0.000665839	1	0.909091	0.334606	1	C-CD	0.000462247	0.000958899	1	0.722222	0.51904	1	C-CD	0.000665839	0.000958899	0.909091	0.722222
MGS00012	Unclassified_012	NaN	NaN	NaN	0	0	0	0	0.0665565	1	B-CD	0	2.74351e-06	0	0.0909091	0.000481066	0.143358	C-CD	0	0.000337699	0	0.277778	0.275758	1	B-CD	0	2.74351e-06	0	0.0909091	0.0263047	1	C-CD	0	0.000337699	0	0.277778	0.181116	1	C-CD	2.74351e-06	0.000337699	0.0909091	0.277778
MGS00013	Clostridium citroniae	0.00489938	1	B-CT	5.11587e-06	1.57873e-05	0.282051	0.666667	0.000435714	0.170364	B-CD	5.11587e-06	2.24152e-05	0.282051	0.818182	0.0914904	1	C-CD	5.11587e-06	3.14693e-05	0.282051	0.388889	0.294602	1	B-CD	1.57873e-05	2.24152e-05	0.666667	0.818182	0.494496	1	C-CD	1.57873e-05	3.14693e-05	0.666667	0.388889	0.156581	1	C-CD	2.24152e-05	3.14693e-05	0.818182	0.388889
MGS00014	Bacteroides fragilis_014	0.968498	1	B-CT	0.000372409	0.00145873	0.692308	0.533333	0.586008	1	A-CT	0.000372409	0.000129977	0.692308	0.818182	0.387867	1	C-CD	0.000372409	0.00100739	0.692308	0.472222	0.957733	1	B-CT	0.00145873	0.000129977	0.533333	0.818182	0.625372	1	B-CT	0.00145873	0.00100739	0.533333	0.472222	0.664022	1	C-CD	0.000129977	0.00100739	0.818182	0.472222
MGS00015	Bacteroides caccae	0.669995	1	B-CT	0.000221574	0.000397746	0.666667	0.533333	0.0583566	1	B-CD	0.000221574	0.000636261	0.666667	0.727273	0.060408	1	C-CD	0.000221574	0.000598412	0.666667	0.361111	0.438507	1	B-CD	0.000397746	0.000636261	0.533333	0.727273	0.24683	1	C-CD	0.000397746	0.000598412	0.533333	0.361111	0.0255666	1	B-CD	0.000636261	0.000598412	0.727273	0.361111
MGS00016	Clostridium asparagiforme	0.00241887	0.909494	B-CT	5.50364e-06	2.31329e-05	0.230769	0.666667	0.00106203	0.40251	B-CD	5.50364e-06	6.51324e-05	0.230769	0.727273	0.56919	1	C-CD	5.50364e-06	2.80352e-05	0.230769	0.166667	0.544775	1	B-CD	2.31329e-05	6.51324e-05	0.666667	0.727273	0.000952948	0.277308	C-CD	2.31329e-05	2.80352e-05	0.666667	0.166667	0.000749032	0.23969	B-CD	6.51324e-05	2.80352e-05	0.727273	0.166667
MGS00017	Clostridium symbiosum	1.47161e-07	6.2102e-05	B-CT	5.38677e-06	5.39206e-05	0.307692	0.933333	1.47658e-07	6.24593e-05	B-CD	5.38677e-06	0.000319685	0.307692	1	0.000336368	0.101247	C-CD	5.38677e-06	0.00129509	0.307692	0.583333	0.0687369	1	B-CD	5.39206e-05	0.000319685	0.933333	1	0.629128	1	C-CD	5.39206e-05	0.00129509	0.933333	0.583333	0.255682	1	C-CD	0.000319685	0.00129509	1	0.583333
MGS00018	Unclassified_018	0.111438	1	A-CT	1.59947e-05	1.67455e-06	0.25641	0.0666667	0.0677164	1	A-CT	1.59947e-05	0	0.25641	0	0.00127366	0.365542	A-CT	1.59947e-05	0	0.25641	0	0.436275	1	B-CT	1.67455e-06	0	0.0666667	0	0.132026	1	B-CT	1.67455e-06	0	0.0666667	0	NaN	NaN	NaN	0	0	0	0
MGS00019	Erysipelotrichaceae bacterium sp._019	0.00200036	0.756138	B-CT	3.5422e-06	3.0166e-05	0.128205	0.533333	5.38307e-05	0.0220706	B-CD	3.5422e-06	7.26254e-05	0.128205	0.727273	8.84447e-07	0.000326361	C-CD	3.5422e-06	0.000194956	0.128205	0.638889	0.407588	1	B-CD	3.0166e-05	7.26254e-05	0.533333	0.727273	0.124702	1	C-CD	3.0166e-05	0.000194956	0.533333	0.638889	0.457232	1	C-CD	7.26254e-05	0.000194956	0.727273	0.638889
MGS00020	Unclassified_020	0.0751456	1	B-CT	3.41932e-05	9.84216e-05	0.333333	0.0666667	0.0862404	1	A-CT	3.41932e-05	1.14406e-06	0.333333	0.0909091	0.000174107	0.0544956	A-CT	3.41932e-05	0	0.333333	0	0.910604	1	B-CT	9.84216e-05	1.14406e-06	0.0666667	0.0909091	0.132026	1	B-CT	9.84216e-05	0	0.0666667	0	0.0786087	1	B-CD	1.14406e-06	0	0.0909091	0
MGS00021	Clostridium hathewayi	0.0688109	1	B-CT	1.06681e-06	5.05051e-06	0.0769231	0.266667	0.00930489	1	B-CD	1.06681e-06	4.12549e-05	0.0769231	0.363636	0.179139	1	C-CD	1.06681e-06	1.5534e-05	0.0769231	0.166667	0.325247	1	B-CD	5.05051e-06	4.12549e-05	0.266667	0.363636	0.540977	1	C-CD	5.05051e-06	1.5534e-05	0.266667	0.166667	0.135701	1	B-CD	4.12549e-05	1.5534e-05	0.363636	0.166667
MGS00022	Bacteroides sp._022	0.143479	1	B-CT	0.00375824	0.00605122	1	1	0.547807	1	B-CD	0.00375824	0.00628892	1	1	0.208763	1	C-CD	0.00375824	0.00472494	1	0.833333	0.798805	1	B-CD	0.00605122	0.00628892	1	1	0.0804281	1	B-CT	0.00605122	0.00472494	1	0.833333	0.0994723	1	B-CD	0.00628892	0.00472494	1	0.833333
MGS00023	Clostridiales sp._023	0.324626	1	B-CT	0.000148169	0.000168969	0.974359	0.866667	0.0143097	1	A-CT	0.000148169	8.12649e-05	0.974359	0.545455	3.56925e-10	1.46339e-07	A-CT	0.000148169	3.4095e-05	0.974359	0.138889	0.0464422	1	B-CT	0.000168969	8.12649e-05	0.866667	0.545455	1.7435e-06	0.000604993	B-CT	0.000168969	3.4095e-05	0.866667	0.138889	0.0100797	1	B-CD	8.12649e-05	3.4095e-05	0.545455	0.138889
MGS00024	Unclassified_024	0.172664	1	A-CT	0.000513392	0.000353018	0.923077	0.666667	0.000133004	0.0534675	A-CT	0.000513392	3.62881e-05	0.923077	0.363636	1.51399e-08	5.844e-06	A-CT	0.000513392	0.000113456	0.923077	0.166667	0.0671846	1	B-CT	0.000353018	3.62881e-05	0.666667	0.363636	0.00113868	0.32908	B-CT	0.000353018	0.000113456	0.666667	0.166667	0.284293	1	C-CD	3.62881e-05	0.000113456	0.363636	0.166667
MGS00025	Bacteroides plebeius	0.0177393	1	A-CT	0.00161443	0.000299973	0.435897	0.0666667	0.877021	1	B-CD	0.00161443	0.00197042	0.435897	0.454545	0.00674938	1	A-CT	0.00161443	0.000756086	0.435897	0.138889	0.0293489	1	B-CD	0.000299973	0.00197042	0.0666667	0.454545	0.494322	1	C-CD	0.000299973	0.000756086	0.0666667	0.138889	0.0435308	1	B-CD	0.00197042	0.000756086	0.454545	0.138889
MGS00026	Bacteroides sp._026	0.00672213	1	B-CT	0.00138859	0.0039382	0.974359	1	0.162154	1	B-CD	0.00138859	0.00161574	0.974359	1	6.10578e-05	0.0199659	A-CT	0.00138859	0.000469306	0.974359	0.611111	0.148444	1	B-CT	0.0039382	0.00161574	1	1	9.96462e-06	0.00339794	B-CT	0.0039382	0.000469306	1	0.611111	0.000191218	0.0627196	B-CD	0.00161574	0.000469306	1	0.611111
MGS00027	Bacteroides sp._027	0.0378227	1	B-CT	0.000210635	0.000558912	1	1	0.00250859	0.935703	B-CD	0.000210635	0.000625309	1	1	0.0986111	1	C-CD	0.000210635	0.000800446	1	0.694444	0.281188	1	B-CD	0.000558912	0.000625309	1	1	0.640169	1	C-CD	0.000558912	0.000800446	1	0.694444	0.305772	1	C-CD	0.000625309	0.000800446	1	0.694444
MGS00028	Bacteroides fragilis_028	0.000140068	0.0563072	B-CT	3.51287e-06	0.000671511	0.0512821	0.466667	0.0245066	1	B-CD	3.51287e-06	0.000354573	0.0512821	0.272727	0.00127416	0.365542	C-CD	3.51287e-06	0.000655475	0.0512821	0.333333	0.343204	1	B-CT	0.000671511	0.000354573	0.466667	0.272727	0.397751	1	B-CT	0.000671511	0.000655475	0.466667	0.333333	0.70424	1	C-CD	0.000354573	0.000655475	0.272727	0.333333
MGS00029	Unclassified_029	2.25662e-05	0.00934242	A-CT	0.000249561	6.82046e-06	0.846154	0.266667	0.0498756	1	B-CD	0.000249561	0.000824608	0.846154	0.363636	4.15885e-12	1.77999e-09	A-CT	0.000249561	0	0.846154	0	0.325247	1	B-CD	6.82046e-06	0.000824608	0.266667	0.363636	0.00152311	0.437132	B-CT	6.82046e-06	0	0.266667	0	0.000205916	0.0673344	B-CD	0.000824608	0	0.363636	0
MGS00030	Bilophila wadsworthia	0.205804	1	B-CT	0.000174973	0.000296513	0.923077	0.933333	0.218766	1	B-CD	0.000174973	0.000217158	0.923077	0.909091	0.0032497	0.88067	C-CD	0.000174973	0.000193549	0.923077	0.444444	0.855833	1	B-CT	0.000296513	0.000217158	0.933333	0.909091	0.00279105	0.750793	B-CT	0.000296513	0.000193549	0.933333	0.444444	0.0148883	1	B-CD	0.000217158	0.000193549	0.909091	0.444444
MGS00031	Subdoligranulum sp.	0.0469058	1	B-CT	7.23927e-05	0.000401257	0.692308	0.866667	0.0233183	1	B-CD	7.23927e-05	0.00040737	0.692308	0.909091	0.00214615	0.596629	A-CT	7.23927e-05	4.15874e-05	0.692308	0.305556	0.677788	1	B-CD	0.000401257	0.00040737	0.866667	0.909091	7.70303e-05	0.0248808	B-CT	0.000401257	4.15874e-05	0.866667	0.305556	0.000159143	0.052358	B-CD	0.00040737	4.15874e-05	0.909091	0.305556
MGS00032	Unclassified_032	5.32775e-05	0.0217905	A-CT	0.000679111	2.69919e-05	0.794872	0.133333	6.85217e-05	0.0280254	A-CT	0.000679111	8.31612e-07	0.794872	0.0909091	7.72174e-10	3.15819e-07	C-CD	0.000679111	0.0009862	0.794872	0.0277778	0.708369	1	B-CT	2.69919e-05	8.31612e-07	0.133333	0.0909091	0.171136	1	C-CD	2.69919e-05	0.0009862	0.133333	0.0277778	0.408745	1	C-CD	8.31612e-07	0.0009862	0.0909091	0.0277778
MGS00033	Unclassified_033	0.302437	1	A-CT	2.6792e-05	1.9311e-06	0.179487	0.0666667	1	1	A-CT	2.6792e-05	9.17911e-06	0.179487	0.181818	0.0386221	1	A-CT	2.6792e-05	8.16174e-06	0.179487	0.0277778	0.400007	1	B-CD	1.9311e-06	9.17911e-06	0.0666667	0.181818	0.559285	1	C-CD	1.9311e-06	8.16174e-06	0.0666667	0.0277778	0.0855303	1	B-CD	9.17911e-06	8.16174e-06	0.181818	0.0277778
MGS00034	Unclassified_034	0.119559	1	B-CT	4.2738e-07	4.32404e-06	0.025641	0.133333	0.00833667	1	B-CD	4.2738e-07	5.43437e-05	0.025641	0.272727	0.954549	1	C-CD	4.2738e-07	2.33165e-05	0.025641	0.0277778	0.406734	1	B-CD	4.32404e-06	5.43437e-05	0.133333	0.272727	0.171136	1	C-CD	4.32404e-06	2.33165e-05	0.133333	0.0277778	0.0157842	1	B-CD	5.43437e-05	2.33165e-05	0.272727	0.0277778
MGS00035	Unclassified_035	0.0207702	1	B-CT	1.53062e-05	6.21825e-05	0.435897	0.666667	0.0258769	1	B-CD	1.53062e-05	9.51274e-05	0.435897	0.727273	0.00591244	1	A-CT	1.53062e-05	1.10453e-05	0.435897	0.111111	0.978993	1	B-CD	6.21825e-05	9.51274e-05	0.666667	0.727273	8.47928e-05	0.0273033	B-CT	6.21825e-05	1.10453e-05	0.666667	0.111111	7.77841e-05	0.0257466	B-CD	9.51274e-05	1.10453e-05	0.727273	0.111111
MGS00036	Lachnospiraceae bacterium sp.	5.33236e-05	0.0217905	B-CT	0.000110209	0.000494318	0.820513	1	1.97159e-05	0.00822152	B-CD	0.000110209	0.000784413	0.820513	1	0.397656	1	C-CD	0.000110209	0.000311583	0.820513	0.638889	0.134106	1	B-CD	0.000494318	0.000784413	1	1	0.0151646	1	B-CT	0.000494318	0.000311583	1	0.638889	0.00156891	0.481655	B-CD	0.000784413	0.000311583	1	0.638889
MGS00037	Ruminococcus gnavus	0.00312991	1	B-CT	0.000412333	0.000537714	0.589744	1	0.00141912	0.533589	B-CD	0.000412333	0.00193887	0.589744	1	0.00252436	0.691673	C-CD	0.000412333	0.00349393	0.589744	0.75	0.474227	1	B-CD	0.000537714	0.00193887	1	1	0.611554	1	C-CD	0.000537714	0.00349393	1	0.75	0.810696	1	C-CD	0.00193887	0.00349393	1	0.75
MGS00038	Unclassified_038	0.583085	1	A-CT	3.64647e-05	9.61054e-06	0.179487	0.266667	0.546258	1	A-CT	3.64647e-05	2.88182e-05	0.179487	0.272727	0.33884	1	A-CT	3.64647e-05	2.68372e-06	0.179487	0.111111	0.94703	1	B-CD	9.61054e-06	2.88182e-05	0.266667	0.272727	0.155446	1	B-CT	9.61054e-06	2.68372e-06	0.266667	0.111111	0.187392	1	B-CD	2.88182e-05	2.68372e-06	0.272727	0.111111
MGS00039	Unclassified_039	0.30963	1	A-CT	0.00010524	0.000100861	1	1	4.56314e-05	0.0188458	A-CT	0.00010524	1.62552e-05	1	0.545455	3.56629e-13	1.5549e-10	A-CT	0.00010524	5.03647e-06	1	0.111111	0.00676756	1	B-CT	0.000100861	1.62552e-05	1	0.545455	4.30912e-09	1.53836e-06	B-CT	0.000100861	5.03647e-06	1	0.111111	0.00301272	0.912855	B-CD	1.62552e-05	5.03647e-06	0.545455	0.111111
MGS00040	Proteus mirabilis	NaN	NaN	NaN	0	0	0	0	NaN	NaN	NaN	0	0	0	0	0.0173661	1	C-CD	0	3.79842e-05	0	0.138889	NaN	NaN	NaN	0	0	0	0	0.138278	1	C-CD	0	3.79842e-05	0	0.138889	0.204988	1	C-CD	0	3.79842e-05	0	0.138889
MGS00041	Odoribacter splanchnicus	0.00245016	0.918811	A-CT	0.000160639	7.05239e-05	0.871795	0.4	0.943913	1	B-CD	0.000160639	0.000358843	0.871795	0.818182	1.98512e-07	7.50375e-05	A-CT	0.000160639	2.31613e-05	0.871795	0.25	0.0269157	1	B-CD	7.05239e-05	0.000358843	0.4	0.818182	0.29254	1	B-CT	7.05239e-05	2.31613e-05	0.4	0.25	0.000223554	0.0724314	B-CD	0.000358843	2.31613e-05	0.818182	0.25
MGS00042	Coprobacillus sp._042	3.20898e-05	0.013221	B-CT	7.05984e-06	0.000143551	0.128205	0.666667	0.00025437	0.100985	B-CD	7.05984e-06	0.000175797	0.128205	0.636364	7.73054e-10	3.15819e-07	C-CD	7.05984e-06	0.000652261	0.128205	0.805556	1	1	B-CD	0.000143551	0.000175797	0.666667	0.636364	0.0338068	1	C-CD	0.000143551	0.000652261	0.666667	0.805556	0.0788384	1	C-CD	0.000175797	0.000652261	0.636364	0.805556
MGS00043	Eubacterium siraeum	0.0629813	1	A-CT	4.1727e-05	0	0.205128	0	0.441813	1	A-CT	4.1727e-05	2.33664e-05	0.205128	0.0909091	0.00451062	1	A-CT	4.1727e-05	0	0.205128	0	0.275758	1	B-CD	0	2.33664e-05	0	0.0909091	NaN	NaN	NaN	0	0	0	0	0.0786087	1	B-CD	2.33664e-05	0	0.0909091	0
MGS00044	Unclassified_044	0.155356	1	A-CT	7.29395e-06	0	0.128205	0	0.803405	1	A-CT	7.29395e-06	6.9313e-06	0.128205	0.0909091	0.0281686	1	A-CT	7.29395e-06	0	0.128205	0	0.275758	1	B-CD	0	6.9313e-06	0	0.0909091	NaN	NaN	NaN	0	0	0	0	0.0786087	1	B-CD	6.9313e-06	0	0.0909091	0
MGS00045	Eubacterium eligens	0.17596	1	A-CT	0.000541849	0.000531781	0.897436	0.8	0.00345385	1	A-CT	0.000541849	0.000104221	0.897436	0.272727	1.22189e-11	5.1808e-09	A-CT	0.000541849	0.000120698	0.897436	0.0277778	0.0520293	1	B-CT	0.000531781	0.000104221	0.8	0.272727	4.95802e-08	1.75018e-05	B-CT	0.000531781	0.000120698	0.8	0.0277778	0.0157842	1	C-CD	0.000104221	0.000120698	0.272727	0.0277778
MGS00046	Unclassified_046	0.0155984	1	B-CT	0.00115792	0.00157296	0.74359	0.333333	0.0105741	1	A-CT	0.00115792	0.0002758	0.74359	0.363636	5.2687e-09	2.07587e-06	A-CT	0.00115792	0.000453831	0.74359	0.0277778	0.951263	1	B-CT	0.00157296	0.0002758	0.333333	0.363636	0.0029401	0.785007	B-CT	0.00157296	0.000453831	0.333333	0.0277778	0.00266132	0.80904	C-CD	0.0002758	0.000453831	0.363636	0.0277778
MGS00047	Bacteroides massiliensis	0.053323	1	A-CT	0.000409159	0.000157656	0.358974	0.0666667	0.140646	1	A-CT	0.000409159	0.000202632	0.358974	0.0909091	0.00183325	0.513311	A-CT	0.000409159	8.0366e-05	0.358974	0.0555556	0.910604	1	B-CD	0.000157656	0.000202632	0.0666667	0.0909091	0.899163	1	B-CT	0.000157656	8.0366e-05	0.0666667	0.0555556	0.699944	1	B-CD	0.000202632	8.0366e-05	0.0909091	0.0555556
MGS00048	Alistipes onderdonkii	0.0178496	1	A-CT	0.000330466	5.03557e-05	0.717949	0.333333	0.425054	1	B-CD	0.000330466	0.000371715	0.717949	0.545455	2.66495e-06	0.00097537	C-CD	0.000330466	0.000336365	0.717949	0.138889	0.248349	1	B-CD	5.03557e-05	0.000371715	0.333333	0.545455	0.132074	1	C-CD	5.03557e-05	0.000336365	0.333333	0.138889	0.00827119	1	B-CD	0.000371715	0.000336365	0.545455	0.138889
MGS00049	Unclassified_049	0.0869743	1	A-CT	4.75737e-05	3.91227e-05	0.384615	0.133333	0.0178374	1	A-CT	4.75737e-05	0	0.384615	0	0.000221358	0.0672928	A-CT	4.75737e-05	3.61389e-06	0.384615	0.0277778	0.238436	1	B-CT	3.91227e-05	0	0.133333	0	0.155827	1	B-CT	3.91227e-05	3.61389e-06	0.133333	0.0277778	0.615303	1	C-CD	0	3.61389e-06	0	0.0277778
MGS00050	Clostridium clostridioforme	5.55073e-05	0.022536	B-CT	1.27048e-06	3.47218e-05	0.025641	0.466667	1.06081e-06	0.000445538	B-CD	1.27048e-06	0.000331756	0.025641	0.636364	0.000175295	0.0544956	C-CD	1.27048e-06	0.000625729	0.025641	0.361111	0.113067	1	B-CD	3.47218e-05	0.000331756	0.466667	0.636364	0.934521	1	C-CD	3.47218e-05	0.000625729	0.466667	0.361111	0.224756	1	C-CD	0.000331756	0.000625729	0.636364	0.361111
MGS00051	Unclassified_051	NaN	NaN	NaN	0	0	0	0	NaN	NaN	NaN	0	0	0	0	0.143502	1	C-CD	0	0.000192203	0	0.0555556	NaN	NaN	NaN	0	0	0	0	0.37281	1	C-CD	0	0.000192203	0	0.0555556	0.450687	1	C-CD	0	0.000192203	0	0.0555556
MGS00052	Unclassified_052	0.133068	1	A-CT	0.000323159	0.000169673	1	1	4.12481e-05	0.0170767	A-CT	0.000323159	4.40277e-05	1	0.545455	8.95753e-13	3.86965e-10	A-CT	0.000323159	2.31394e-05	1	0.0833333	0.00354115	1	B-CT	0.000169673	4.40277e-05	1	0.545455	5.81361e-09	2.06964e-06	B-CT	0.000169673	2.31394e-05	1	0.0833333	0.00187139	0.570775	B-CD	4.40277e-05	2.31394e-05	0.545455	0.0833333
MGS00053	Unclassified_053	0.405546	1	A-CT	0.000255103	0.000199668	0.897436	0.733333	0.00389651	1	A-CT	0.000255103	7.68844e-05	0.897436	0.636364	2.44456e-09	9.68045e-07	A-CT	0.000255103	9.29853e-05	0.897436	0.111111	0.170936	1	B-CT	0.000199668	7.68844e-05	0.733333	0.636364	3.78203e-05	0.012632	B-CT	0.000199668	9.29853e-05	0.733333	0.111111	0.00108641	0.345479	C-CD	7.68844e-05	9.29853e-05	0.636364	0.111111
MGS00054	Bacteroides coprocola	0.433824	1	B-CT	0.00110985	0.00261864	0.384615	0.2	0.0581092	1	A-CT	0.00110985	6.15443e-05	0.384615	0.0909091	0.00197864	0.55204	A-CT	0.00110985	0.000126954	0.384615	0.0833333	0.408646	1	B-CT	0.00261864	6.15443e-05	0.2	0.0909091	0.189694	1	B-CT	0.00261864	0.000126954	0.2	0.0833333	0.937934	1	C-CD	6.15443e-05	0.000126954	0.0909091	0.0833333
MGS00055	Ruminococcus obeum_055	5.17631e-06	0.00216887	A-CT	0.000208321	1.73329e-05	0.974359	0.333333	0.000141844	0.0568793	A-CT	0.000208321	6.04113e-05	0.974359	0.272727	2.25991e-14	9.92102e-12	A-CT	0.000208321	7.54094e-07	0.974359	0.0277778	0.750991	1	B-CD	1.73329e-05	6.04113e-05	0.333333	0.272727	0.00230509	0.626985	B-CT	1.73329e-05	7.54094e-07	0.333333	0.0277778	0.0118127	1	B-CD	6.04113e-05	7.54094e-07	0.272727	0.0277778
MGS00056	Unclassified_056	0.349507	1	B-CT	5.37455e-05	0.000189687	0.692308	0.4	0.649863	1	B-CD	5.37455e-05	0.000391427	0.692308	0.545455	2.99852e-06	0.00109446	A-CT	5.37455e-05	9.15218e-06	0.692308	0.111111	0.516015	1	B-CD	0.000189687	0.000391427	0.4	0.545455	0.0163677	1	B-CT	0.000189687	9.15218e-06	0.4	0.111111	0.00102932	0.328352	B-CD	0.000391427	9.15218e-06	0.545455	0.111111
MGS00057	Parabacteroides merdae	0.858948	1	B-CT	0.000415364	0.000525935	0.692308	0.533333	0.340865	1	A-CT	0.000415364	0.000164979	0.692308	0.636364	8.93411e-05	0.0284105	A-CT	0.000415364	9.25964e-05	0.692308	0.25	0.787279	1	B-CT	0.000525935	0.000164979	0.533333	0.636364	0.019239	1	B-CT	0.000525935	9.25964e-05	0.533333	0.25	0.0228469	1	B-CD	0.000164979	9.25964e-05	0.636364	0.25
MGS00058	Roseburia hominis	0.632845	1	B-CT	0.000144544	0.000650319	0.615385	0.6	0.138537	1	A-CT	0.000144544	4.95705e-05	0.615385	0.363636	2.55733e-05	0.00859262	C-CD	0.000144544	0.000155021	0.615385	0.0833333	0.18313	1	B-CT	0.000650319	4.95705e-05	0.6	0.363636	0.000206143	0.0643167	B-CT	0.000650319	0.000155021	0.6	0.0833333	0.0468513	1	C-CD	4.95705e-05	0.000155021	0.363636	0.0833333
MGS00059	Unclassified_059	0.289645	1	B-CT	0.000127192	0.000127827	0.384615	0.2	0.0795223	1	A-CT	0.000127192	2.12022e-05	0.384615	0.0909091	4.29572e-05	0.0142188	A-CT	0.000127192	0	0.384615	0	0.508597	1	B-CT	0.000127827	2.12022e-05	0.2	0.0909091	0.00669233	1	B-CT	0.000127827	0	0.2	0	0.0786087	1	B-CD	2.12022e-05	0	0.0909091	0
MGS00060	Bacteroides eggerthii	0.0292201	1	A-CT	0.000210014	8.32417e-05	0.410256	0.0666667	0.629116	1	B-CD	0.000210014	0.000263709	0.410256	0.272727	0.000566097	0.167565	A-CT	0.000210014	0.000201238	0.410256	0.0555556	0.186153	1	B-CD	8.32417e-05	0.000263709	0.0666667	0.272727	0.899163	1	C-CD	8.32417e-05	0.000201238	0.0666667	0.0555556	0.0460331	1	B-CD	0.000263709	0.000201238	0.272727	0.0555556
MGS00061	Unclassified_061	0.78462	1	A-CT	0.000774714	0.000522328	0.717949	0.733333	0.000316004	0.12419	A-CT	0.000774714	1.72918e-06	0.717949	0.0909091	5.53922e-06	0.0019775	A-CT	0.000774714	0.00045572	0.717949	0.138889	0.00128522	0.447256	B-CT	0.000522328	1.72918e-06	0.733333	0.0909091	0.000114866	0.0364124	B-CT	0.000522328	0.00045572	0.733333	0.138889	0.618281	1	C-CD	1.72918e-06	0.00045572	0.0909091	0.138889
MGS00062	Blautia hydrogenotrophica	0.284538	1	A-CT	4.49333e-06	0	0.0769231	0	0.362688	1	A-CT	4.49333e-06	0	0.0769231	0	0.0947175	1	A-CT	4.49333e-06	0	0.0769231	0	NaN	NaN	NaN	0	0	0	0	NaN	NaN	NaN	0	0	0	0	NaN	NaN	NaN	0	0	0	0
MGS00063	Unclassified_063	0.001677	0.640613	B-CT	1.30826e-05	8.06243e-05	0.205128	0.666667	0.484419	1	B-CD	1.30826e-05	1.67219e-05	0.205128	0.0909091	0.48938	1	C-CD	1.30826e-05	1.8829e-05	0.205128	0.138889	0.0130687	1	B-CT	8.06243e-05	1.67219e-05	0.666667	0.0909091	0.000294834	0.0911037	B-CT	8.06243e-05	1.8829e-05	0.666667	0.138889	0.712649	1	C-CD	1.67219e-05	1.8829e-05	0.0909091	0.138889
MGS00064	Unclassified_064	0.116158	1	B-CT	0	2.80978e-06	0	0.0666667	NaN	NaN	NaN	0	0	0	0	NaN	NaN	NaN	0	0	0	0	0.436275	1	B-CT	2.80978e-06	0	0.0666667	0	0.132026	1	B-CT	2.80978e-06	0	0.0666667	0	NaN	NaN	NaN	0	0	0	0
MGS00065	Lachnospiraceae bacterium_065	0.683812	1	B-CT	0.000303596	0.000393073	0.794872	0.8	0.0212084	1	B-CD	0.000303596	0.000979517	0.794872	0.818182	3.09167e-07	0.000115628	C-CD	0.000303596	0.000412204	0.794872	0.111111	0.118206	1	B-CD	0.000393073	0.000979517	0.8	0.818182	1.63921e-05	0.00552412	C-CD	0.000393073	0.000412204	0.8	0.111111	1.36049e-05	0.00457125	B-CD	0.000979517	0.000412204	0.818182	0.111111
MGS00066	Unclassified_066	0.0630404	1	B-CT	7.22533e-05	0.000174149	0.692308	0.733333	0.583923	1	B-CD	7.22533e-05	0.000133081	0.692308	0.636364	7.02703e-06	0.00250162	A-CT	7.22533e-05	2.2784e-05	0.692308	0.111111	0.429572	1	B-CT	0.000174149	0.000133081	0.733333	0.636364	8.42272e-06	0.00288057	B-CT	0.000174149	2.2784e-05	0.733333	0.111111	0.0004581	0.14705	B-CD	0.000133081	2.2784e-05	0.636364	0.111111
MGS00067	Unclassified_067	0.00322473	1	B-CT	2.60991e-05	0.000135474	0.282051	0.666667	0.648784	1	A-CT	2.60991e-05	1.77618e-05	0.282051	0.181818	0.0795551	1	A-CT	2.60991e-05	1.86663e-05	0.282051	0.111111	0.0256884	1	B-CT	0.000135474	1.77618e-05	0.666667	0.181818	6.08976e-05	0.020218	B-CT	0.000135474	1.86663e-05	0.666667	0.111111	0.501834	1	C-CD	1.77618e-05	1.86663e-05	0.181818	0.111111
MGS00068	Unclassified_068	0.190978	1	A-CT	0.00235057	0.00105384	0.820513	0.8	0.00122814	0.464239	A-CT	0.00235057	0.000147892	0.820513	0.363636	1.04292e-09	4.20296e-07	A-CT	0.00235057	5.36382e-05	0.820513	0.111111	0.0201174	1	B-CT	0.00105384	0.000147892	0.8	0.363636	1.92286e-06	0.000665311	B-CT	0.00105384	5.36382e-05	0.8	0.111111	0.0627407	1	B-CD	0.000147892	5.36382e-05	0.363636	0.111111
MGS00069	Coprobacillus sp._069	0.497075	1	B-CT	1.96123e-05	0.000135408	0.333333	0.4	0.50639	1	B-CD	1.96123e-05	5.54451e-05	0.333333	0.181818	0.00271739	0.73913	A-CT	1.96123e-05	1.44799e-06	0.333333	0.0555556	0.295008	1	B-CT	0.000135408	5.54451e-05	0.4	0.181818	0.00181654	0.49955	B-CT	0.000135408	1.44799e-06	0.4	0.0555556	0.168932	1	B-CD	5.54451e-05	1.44799e-06	0.181818	0.0555556
MGS00070	Unclassified_070	0.00901931	1	A-CT	1.31263e-05	8.04534e-06	0.025641	0.266667	0.0604629	1	B-CD	1.31263e-05	0.000162268	0.025641	0.181818	0.282056	1	C-CD	1.31263e-05	3.71722e-05	0.025641	0.0833333	0.699085	1	B-CD	8.04534e-06	0.000162268	0.266667	0.181818	0.0904265	1	C-CD	8.04534e-06	3.71722e-05	0.266667	0.0833333	0.372435	1	B-CD	0.000162268	3.71722e-05	0.181818	0.0833333
MGS00071	Unclassified_071	9.36163e-06	0.00391316	A-CT	0.000565598	5.15777e-05	0.897436	0.266667	1.2849e-05	0.00537088	A-CT	0.000565598	6.55628e-06	0.897436	0.272727	4.23666e-13	1.84295e-10	A-CT	0.000565598	0	0.897436	0	0.739749	1	B-CT	5.15777e-05	6.55628e-06	0.266667	0.272727	0.00152311	0.437132	B-CT	5.15777e-05	0	0.266667	0	0.00151335	0.476707	B-CD	6.55628e-06	0	0.272727	0
MGS00072	Unclassified_072	0.0260269	1	A-CT	3.25931e-05	1.036e-06	0.358974	0.0666667	0.0938131	1	A-CT	3.25931e-05	2.74567e-06	0.358974	0.0909091	8.71597e-05	0.0281526	A-CT	3.25931e-05	0	0.358974	0	0.822327	1	B-CD	1.036e-06	2.74567e-06	0.0666667	0.0909091	0.132026	1	B-CT	1.036e-06	0	0.0666667	0	0.0786087	1	B-CD	2.74567e-06	0	0.0909091	0
MGS00073	Unclassified_073	0.0575494	1	A-CT	0.00100609	0.000226081	0.410256	0.133333	0.0133368	1	A-CT	0.00100609	0	0.410256	0	0.000672674	0.196173	A-CT	0.00100609	1.50441e-05	0.410256	0.0833333	0.238436	1	B-CT	0.000226081	0	0.133333	0	0.521545	1	B-CT	0.000226081	1.50441e-05	0.133333	0.0833333	0.342789	1	C-CD	0	1.50441e-05	0	0.0833333
MGS00074	Unclassified_074	0.000248655	0.098716	A-CT	0.000494842	1.53217e-06	0.641026	0.0666667	0.0179721	1	A-CT	0.000494842	0.000125704	0.641026	0.181818	1.32991e-08	5.18666e-06	A-CT	0.000494842	0	0.641026	0	0.349727	1	B-CD	1.53217e-06	0.000125704	0.0666667	0.181818	0.132026	1	B-CT	1.53217e-06	0	0.0666667	0	0.0107676	1	B-CD	0.000125704	0	0.181818	0
MGS00075	Faecalibacterium cf. prausnitzii	0.0553277	1	A-CT	0.000920266	0.000588165	0.923077	0.6	0.000262911	0.104113	A-CT	0.000920266	0.000197798	0.923077	0.272727	1.29438e-13	5.65643e-11	A-CT	0.000920266	0	0.923077	0	0.101449	1	B-CT	0.000588165	0.000197798	0.6	0.272727	5.05805e-07	0.000177032	B-CT	0.000588165	0	0.6	0	0.00151335	0.476707	B-CD	0.000197798	0	0.272727	0
MGS00076	Citrobacter sp._076	0.270999	1	A-CT	1.12645e-05	4.37533e-06	0.205128	0.0666667	0.110468	1	A-CT	1.12645e-05	0	0.205128	0	0.58465	1	C-CD	1.12645e-05	2.64382e-05	0.205128	0.138889	0.436275	1	B-CT	4.37533e-06	0	0.0666667	0	0.471283	1	C-CD	4.37533e-06	2.64382e-05	0.0666667	0.138889	0.204988	1	C-CD	0	2.64382e-05	0	0.138889
MGS00077	Faecalibacterium prausnitzii_077	3.67677e-05	0.0150747	A-CT	0.000929576	0.000193952	0.846154	0.133333	0.0587381	1	A-CT	0.000929576	0.000674112	0.846154	0.363636	4.15885e-12	1.77999e-09	A-CT	0.000929576	0	0.846154	0	0.193521	1	B-CD	0.000193952	0.000674112	0.133333	0.363636	0.0291126	1	B-CT	0.000193952	0	0.133333	0	0.000205916	0.0673344	B-CD	0.000674112	0	0.363636	0
MGS00078	Unclassified_078	0.717213	1	B-CT	0.000156053	0.000289762	0.384615	0.266667	0.806184	1	B-CD	0.000156053	0.000199747	0.384615	0.272727	0.00165584	0.466948	C-CD	0.000156053	0.000346417	0.384615	0.0555556	0.94703	1	B-CT	0.000289762	0.000199747	0.266667	0.272727	0.0403302	1	C-CD	0.000289762	0.000346417	0.266667	0.0555556	0.0513975	1	C-CD	0.000199747	0.000346417	0.272727	0.0555556
MGS00079	Unclassified_079	0.000189976	0.0759902	A-CT	0.000142458	1.33255e-05	0.820513	0.2	7.30551e-05	0.0298065	A-CT	0.000142458	2.56881e-06	0.820513	0.0909091	2.79072e-11	1.16931e-08	A-CT	0.000142458	4.58515e-07	0.820513	0.0277778	0.408646	1	B-CT	1.33255e-05	2.56881e-06	0.2	0.0909091	0.0351951	1	B-CT	1.33255e-05	4.58515e-07	0.2	0.0277778	0.369217	1	B-CD	2.56881e-06	4.58515e-07	0.0909091	0.0277778
MGS00080	Unclassified_080	0.392117	1	A-CT	1.0978e-06	0	0.0512821	0	0.468939	1	A-CT	1.0978e-06	0	0.0512821	0	0.177374	1	A-CT	1.0978e-06	0	0.0512821	0	NaN	NaN	NaN	0	0	0	0	NaN	NaN	NaN	0	0	0	0	NaN	NaN	NaN	0	0	0	0
MGS00081	Unclassified_081	0.209635	1	A-CT	1.60036e-05	0	0.102564	0	0.284538	1	A-CT	1.60036e-05	0	0.102564	0	0.0515135	1	A-CT	1.60036e-05	0	0.102564	0	NaN	NaN	NaN	0	0	0	0	NaN	NaN	NaN	0	0	0	0	NaN	NaN	NaN	0	0	0	0
MGS00082	Clostridium leptum	0.0535946	1	A-CT	0.00016144	9.44842e-06	0.487179	0.266667	0.134682	1	A-CT	0.00016144	2.5822e-05	0.487179	0.272727	8.09771e-06	0.00287469	A-CT	0.00016144	1.0083e-06	0.487179	0.0277778	0.894293	1	B-CD	9.44842e-06	2.5822e-05	0.266667	0.272727	0.0116093	1	B-CT	9.44842e-06	1.0083e-06	0.266667	0.0277778	0.0118127	1	B-CD	2.5822e-05	1.0083e-06	0.272727	0.0277778
MGS00083	Bacteroides stercoris	0.107023	1	B-CT	0.00128381	0.00398937	0.794872	0.733333	0.741289	1	B-CD	0.00128381	0.00283675	0.794872	0.636364	2.28856e-05	0.00771244	A-CT	0.00128381	0.000550824	0.794872	0.25	0.635532	1	B-CT	0.00398937	0.00283675	0.733333	0.636364	0.00044924	0.135221	B-CT	0.00398937	0.000550824	0.733333	0.25	0.00846336	1	B-CD	0.00283675	0.000550824	0.636364	0.25
MGS00084	Unclassified_084	0.0154302	1	A-CT	8.94446e-05	4.27955e-05	0.461538	0.0666667	0.149483	1	A-CT	8.94446e-05	5.7987e-05	0.461538	0.181818	0.00701952	1	A-CT	8.94446e-05	2.10524e-05	0.461538	0.166667	0.454402	1	B-CD	4.27955e-05	5.7987e-05	0.0666667	0.181818	0.416779	1	B-CT	4.27955e-05	2.10524e-05	0.0666667	0.166667	0.832853	1	B-CD	5.7987e-05	2.10524e-05	0.181818	0.166667
MGS00085	Coprococcus comes	0.00139819	0.5397	A-CT	0.000462231	0.000103589	0.846154	0.466667	0.0216234	1	A-CT	0.000462231	0.00029876	0.846154	0.272727	3.18919e-11	1.33308e-08	A-CT	0.000462231	7.87024e-06	0.846154	0.0555556	0.722256	1	B-CD	0.000103589	0.00029876	0.466667	0.272727	0.000523081	0.156401	B-CT	0.000103589	7.87024e-06	0.466667	0.0555556	0.032686	1	B-CD	0.00029876	7.87024e-06	0.272727	0.0555556
MGS00086	Unclassified_086	NaN	NaN	NaN	0	0	0	0	0.00792085	1	B-CD	0	0.000318333	0	0.181818	NaN	NaN	NaN	0	0	0	0	0.103522	1	B-CD	0	0.000318333	0	0.181818	NaN	NaN	NaN	0	0	0	0	0.0107676	1	B-CD	0.000318333	0	0.181818	0
MGS00087	Acidaminococcus intestini	0.284538	1	A-CT	3.52126e-05	0	0.0769231	0	0.362688	1	A-CT	3.52126e-05	0	0.0769231	0	0.327249	1	C-CD	3.52126e-05	0.00146827	0.0769231	0.138889	NaN	NaN	NaN	0	0	0	0	0.138278	1	C-CD	0	0.00146827	0	0.138889	0.204988	1	C-CD	0	0.00146827	0	0.138889
MGS00088	Unclassified_088	0.392117	1	A-CT	1.0137e-05	0	0.0512821	0	0.468939	1	A-CT	1.0137e-05	0	0.0512821	0	0.177374	1	A-CT	1.0137e-05	0	0.0512821	0	NaN	NaN	NaN	0	0	0	0	NaN	NaN	NaN	0	0	0	0	NaN	NaN	NaN	0	0	0	0
MGS00089	Unclassified_089	0.562705	1	A-CT	5.46152e-07	0	0.025641	0	0.369913	1	B-CD	5.46152e-07	1.73063e-06	0.025641	0.0909091	0.0365506	1	C-CD	5.46152e-07	3.51624e-05	0.025641	0.166667	0.275758	1	B-CD	0	1.73063e-06	0	0.0909091	0.100181	1	C-CD	0	3.51624e-05	0	0.166667	0.529517	1	C-CD	1.73063e-06	3.51624e-05	0.0909091	0.166667
MGS00090	Unclassified_090	0.365219	1	B-CT	1.75496e-05	1.95528e-05	0.307692	0.466667	0.794856	1	A-CT	1.75496e-05	1.51409e-05	0.307692	0.272727	0.00123183	0.354768	A-CT	1.75496e-05	5.16661e-07	0.307692	0.0277778	0.406894	1	B-CT	1.95528e-05	1.51409e-05	0.466667	0.272727	7.25505e-05	0.0235075	B-CT	1.95528e-05	5.16661e-07	0.466667	0.0277778	0.0101816	1	B-CD	1.51409e-05	5.16661e-07	0.272727	0.0277778
MGS00091	Faecalibacterium prausnitzii_091	0.00359691	1	A-CT	0.000463239	0.000119248	0.692308	0.2	0.00367702	1	A-CT	0.000463239	2.93992e-05	0.692308	0.272727	2.05313e-09	8.2125e-07	A-CT	0.000463239	0	0.692308	0	0.888213	1	B-CT	0.000119248	2.93992e-05	0.2	0.272727	0.00669233	1	B-CT	0.000119248	0	0.2	0	0.00151335	0.476707	B-CD	2.93992e-05	0	0.272727	0
MGS00092	Bacteroides coprophilus	0.209635	1	A-CT	0.000186515	0	0.102564	0	0.228867	1	A-CT	0.000186515	0.000116497	0.102564	0.272727	0.0515135	1	A-CT	0.000186515	0	0.102564	0	0.0396609	1	B-CD	0	0.000116497	0	0.272727	NaN	NaN	NaN	0	0	0	0	0.00151335	0.476707	B-CD	0.000116497	0	0.272727	0
MGS00093	Unclassified_093	0.024422	1	A-CT	8.71756e-05	0	0.282051	0	0.0525911	1	A-CT	8.71756e-05	0	0.282051	0	0.000664993	0.196173	A-CT	8.71756e-05	0	0.282051	0	NaN	NaN	NaN	0	0	0	0	NaN	NaN	NaN	0	0	0	0	NaN	NaN	NaN	0	0	0	0
MGS00094	Faecalibacterium prausnitzii_094	0.388847	1	A-CT	0.00106402	0.000794952	1	1	0.00396579	1	A-CT	0.00106402	0.000376149	1	0.727273	2.30962e-07	8.70725e-05	A-CT	0.00106402	0.000683679	1	0.277778	0.0223035	1	B-CT	0.000794952	0.000376149	1	0.727273	6.78548e-05	0.02246	B-CT	0.000794952	0.000683679	1	0.277778	0.0400112	1	C-CD	0.000376149	0.000683679	0.727273	0.277778
MGS00095	Unclassified_095	0.00196063	0.747	A-CT	0.000574266	0	0.461538	0	0.00724781	1	A-CT	0.000574266	0	0.461538	0	4.65063e-06	0.00168818	A-CT	0.000574266	0	0.461538	0	NaN	NaN	NaN	0	0	0	0	NaN	NaN	NaN	0	0	0	0	NaN	NaN	NaN	0	0	0	0
MGS00096	Unclassified_096	0.00428966	1	B-CT	5.21808e-06	3.68955e-05	0.0769231	0.4	0.0618913	1	B-CD	5.21808e-06	9.77283e-05	0.0769231	0.272727	0.703851	1	A-CT	5.21808e-06	3.48913e-06	0.0769231	0.0555556	0.854513	1	B-CD	3.68955e-05	9.77283e-05	0.4	0.272727	0.00202843	0.55579	B-CT	3.68955e-05	3.48913e-06	0.4	0.0555556	0.032686	1	B-CD	9.77283e-05	3.48913e-06	0.272727	0.0555556
MGS00097	Unclassified_097	NaN	NaN	NaN	0	0	0	0	NaN	NaN	NaN	0	0	0	0	0.0173661	1	C-CD	0	1.45985e-05	0	0.138889	NaN	NaN	NaN	0	0	0	0	0.138278	1	C-CD	0	1.45985e-05	0	0.138889	0.204988	1	C-CD	0	1.45985e-05	0	0.138889
MGS00098	Unclassified_098	0.883974	1	A-CT	9.92252e-06	2.55025e-06	0.0512821	0.0666667	0.17105	1	B-CD	9.92252e-06	0.000914649	0.0512821	0.181818	0.0869064	1	C-CD	9.92252e-06	0.0028269	0.0512821	0.166667	0.400007	1	B-CD	2.55025e-06	0.000914649	0.0666667	0.181818	0.308038	1	C-CD	2.55025e-06	0.0028269	0.0666667	0.166667	1	1	C-CD	0.000914649	0.0028269	0.181818	0.166667
MGS00099	Mitsuokella multacida	0.516199	1	A-CT	5.20546e-05	3.17403e-05	0.025641	0.0666667	0.629235	1	A-CT	5.20546e-05	0	0.025641	0	0.521979	1	C-CD	5.20546e-05	0.000167834	0.025641	0.0555556	0.436275	1	B-CT	3.17403e-05	0	0.0666667	0	0.899163	1	C-CD	3.17403e-05	0.000167834	0.0666667	0.0555556	0.450687	1	C-CD	0	0.000167834	0	0.0555556
MGS00100	Lachnospiraceae bacterium_100	5.51252e-05	0.022436	B-CT	1.77303e-05	0.000143421	0.153846	0.733333	0.382109	1	B-CD	1.77303e-05	4.85267e-05	0.153846	0.272727	0.000327619	0.0989411	C-CD	1.77303e-05	0.00125518	0.153846	0.5	0.0432097	1	B-CT	0.000143421	4.85267e-05	0.733333	0.272727	0.939865	1	C-CD	0.000143421	0.00125518	0.733333	0.5	0.0953835	1	C-CD	4.85267e-05	0.00125518	0.272727	0.5
MGS00101	Unclassified_101	0.000126354	0.0510471	B-CT	2.44682e-05	2.45182e-05	0.0512821	0.533333	0.690455	1	A-CT	2.44682e-05	1.40102e-06	0.0512821	0.0909091	0.177374	1	A-CT	2.44682e-05	0	0.0512821	0	0.0144914	1	B-CT	2.45182e-05	1.40102e-06	0.533333	0.0909091	2.78317e-06	0.000960194	B-CT	2.45182e-05	0	0.533333	0	0.0786087	1	B-CD	1.40102e-06	0	0.0909091	0
MGS00102	Unclassified_102	0.488189	1	A-CT	0.000226447	0.000224697	0.435897	0.533333	0.00987985	1	A-CT	0.000226447	0	0.435897	0	0.00790187	1	A-CT	0.000226447	9.92488e-05	0.435897	0.138889	0.00576604	1	B-CT	0.000224697	0	0.533333	0	0.005898	1	B-CT	0.000224697	9.92488e-05	0.533333	0.138889	0.204988	1	C-CD	0	9.92488e-05	0	0.138889
MGS00103	Fusobacterium varium	0.00112928	0.438161	B-CT	5.67373e-07	5.25254e-05	0.025641	0.333333	0.000872656	0.336845	B-CD	5.67373e-07	0.000249634	0.025641	0.363636	3.29304e-05	0.0110317	C-CD	5.67373e-07	0.000392516	0.025641	0.416667	0.582257	1	B-CD	5.25254e-05	0.000249634	0.333333	0.363636	0.418029	1	C-CD	5.25254e-05	0.000392516	0.333333	0.416667	0.887508	1	C-CD	0.000249634	0.000392516	0.363636	0.416667
MGS00104	Unclassified_104	0.0297714	1	A-CT	0.00015098	1.30341e-05	0.435897	0.133333	0.140012	1	A-CT	0.00015098	8.02362e-05	0.435897	0.181818	3.67655e-05	0.0122797	A-CT	0.00015098	1.72558e-06	0.435897	0.0277778	0.710023	1	B-CD	1.30341e-05	8.02362e-05	0.133333	0.181818	0.155827	1	B-CT	1.30341e-05	1.72558e-06	0.133333	0.0277778	0.0752802	1	B-CD	8.02362e-05	1.72558e-06	0.181818	0.0277778
MGS00105	Ruminococcus lactaris	0.625373	1	A-CT	0.000314958	0.000154776	0.410256	0.4	0.160332	1	A-CT	0.000314958	8.97459e-05	0.410256	0.181818	0.000411956	0.123175	A-CT	0.000314958	0.000130514	0.410256	0.0555556	0.266712	1	B-CT	0.000154776	8.97459e-05	0.4	0.181818	0.00252171	0.680861	B-CT	0.000154776	0.000130514	0.4	0.0555556	0.203436	1	C-CD	8.97459e-05	0.000130514	0.181818	0.0555556
MGS00106	Unclassified_106	0.0853588	1	A-CT	8.41514e-05	0	0.179487	0	0.140215	1	A-CT	8.41514e-05	0	0.179487	0	0.00836245	1	A-CT	8.41514e-05	0	0.179487	0	NaN	NaN	NaN	0	0	0	0	NaN	NaN	NaN	0	0	0	0	NaN	NaN	NaN	0	0	0	0
MGS00107	Unclassified_107	0.0113089	1	A-CT	0.000728164	0.000547489	0.692308	0.266667	0.000264412	0.104443	A-CT	0.000728164	0	0.692308	0	1.37537e-08	5.32267e-06	A-CT	0.000728164	2.10016e-06	0.692308	0.0555556	0.0756505	1	B-CT	0.000547489	0	0.266667	0	0.0336503	1	B-CT	0.000547489	2.10016e-06	0.266667	0.0555556	0.450687	1	C-CD	0	2.10016e-06	0	0.0555556
MGS00108	Roseburia inulinivorans	0.00717306	1	A-CT	0.00140353	0.00033708	0.948718	0.6	0.0111928	1	A-CT	0.00140353	0.000284356	0.948718	0.363636	1.83652e-11	7.75012e-09	A-CT	0.00140353	5.21541e-05	0.948718	0.0833333	0.470876	1	B-CT	0.00033708	0.000284356	0.6	0.363636	0.000165242	0.0518861	B-CT	0.00033708	5.21541e-05	0.6	0.0833333	0.0231112	1	B-CD	0.000284356	5.21541e-05	0.363636	0.0833333
MGS00109	Catenibacterium mitsuokai	0.115258	1	A-CT	4.54641e-05	0	0.153846	0	0.6694	1	A-CT	4.54641e-05	3.80844e-05	0.153846	0.0909091	0.055858	1	A-CT	4.54641e-05	5.15825e-07	0.153846	0.0277778	0.275758	1	B-CD	0	3.80844e-05	0	0.0909091	0.546865	1	C-CD	0	5.15825e-07	0	0.0277778	0.369217	1	B-CD	3.80844e-05	5.15825e-07	0.0909091	0.0277778
MGS00110	Clostridium perfringens	0.209635	1	A-CT	6.31852e-06	0	0.102564	0	0.228867	1	B-CD	6.31852e-06	7.97604e-06	0.102564	0.272727	0.186515	1	C-CD	6.31852e-06	7.1543e-05	0.102564	0.222222	0.0396609	1	B-CD	0	7.97604e-06	0	0.272727	0.0520088	1	C-CD	0	7.1543e-05	0	0.222222	0.722221	1	C-CD	7.97604e-06	7.1543e-05	0.272727	0.222222
MGS00111	Clostridium sp._111	0.491023	1	B-CT	0.000403001	0.00085642	1	1	0.000177602	0.0706855	A-CT	0.000403001	6.78878e-05	1	0.545455	8.33831e-11	3.45206e-08	A-CT	0.000403001	0.00014589	1	0.166667	0.00177988	0.61762	B-CT	0.00085642	6.78878e-05	1	0.545455	7.24075e-08	2.54874e-05	B-CT	0.00085642	0.00014589	1	0.166667	0.0246991	1	C-CD	6.78878e-05	0.00014589	0.545455	0.166667
MGS00112	Unclassified_112	0.0363427	1	A-CT	0.000301328	6.53534e-05	0.74359	0.4	0.0130989	1	A-CT	0.000301328	0.000108712	0.74359	0.181818	1.1294e-09	4.5402e-07	A-CT	0.000301328	1.70377e-06	0.74359	0.0277778	0.427584	1	B-CD	6.53534e-05	0.000108712	0.4	0.181818	0.00048308	0.144924	B-CT	6.53534e-05	1.70377e-06	0.4	0.0277778	0.0660557	1	B-CD	0.000108712	1.70377e-06	0.181818	0.0277778
MGS00113	Unclassified_113	0.024422	1	A-CT	9.86763e-05	0	0.282051	0	0.178843	1	A-CT	9.86763e-05	4.80088e-06	0.282051	0.0909091	0.000664993	0.196173	A-CT	9.86763e-05	0	0.282051	0	0.275758	1	B-CD	0	4.80088e-06	0	0.0909091	NaN	NaN	NaN	0	0	0	0	0.0786087	1	B-CD	4.80088e-06	0	0.0909091	0
MGS00114	Unclassified_114	0.545427	1	A-CT	8.83234e-05	6.26524e-05	0.461538	0.4	0.109589	1	A-CT	8.83234e-05	2.21079e-05	0.461538	0.181818	3.75246e-05	0.0124957	A-CT	8.83234e-05	9.53756e-06	0.461538	0.0277778	0.295008	1	B-CT	6.26524e-05	2.21079e-05	0.4	0.181818	0.000708407	0.210397	B-CT	6.26524e-05	9.53756e-06	0.4	0.0277778	0.0855303	1	B-CD	2.21079e-05	9.53756e-06	0.181818	0.0277778
MGS00115	Fusobacterium sp._115	NaN	NaN	NaN	0	0	0	0	0.00792085	1	B-CD	0	6.80792e-05	0	0.181818	4.75426e-05	0.015594	C-CD	0	0.000237126	0	0.361111	0.103522	1	B-CD	0	6.80792e-05	0	0.181818	0.00883359	1	C-CD	0	0.000237126	0	0.361111	0.301829	1	C-CD	6.80792e-05	0.000237126	0.181818	0.361111
MGS00116	Unclassified_116	0.19419	1	A-CT	0.000158039	2.77814e-05	0.666667	0.533333	0.0193774	1	A-CT	0.000158039	2.96749e-05	0.666667	0.181818	0.000858724	0.24903	A-CT	0.000158039	5.74262e-05	0.666667	0.222222	0.182558	1	B-CD	2.77814e-05	2.96749e-05	0.533333	0.181818	0.080767	1	C-CD	2.77814e-05	5.74262e-05	0.533333	0.222222	0.819501	1	C-CD	2.96749e-05	5.74262e-05	0.181818	0.222222
MGS00117	Alistipes putredinis	0.000208799	0.0833108	A-CT	0.00149424	0.000183164	0.820513	0.333333	0.563428	1	B-CD	0.00149424	0.00242361	0.820513	0.545455	1.53146e-08	5.89613e-06	A-CT	0.00149424	0.00015053	0.820513	0.166667	0.133439	1	B-CD	0.000183164	0.00242361	0.333333	0.545455	0.211347	1	B-CT	0.000183164	0.00015053	0.333333	0.166667	0.00559347	1	B-CD	0.00242361	0.00015053	0.545455	0.166667
MGS00118	Bacteroides cellulosilyticus_118	0.176673	1	A-CT	0.000107876	3.44487e-05	0.487179	0.266667	0.763863	1	B-CD	0.000107876	0.000134051	0.487179	0.545455	0.015862	1	A-CT	0.000107876	1.21544e-05	0.487179	0.25	0.163874	1	B-CD	3.44487e-05	0.000134051	0.266667	0.545455	0.829025	1	B-CT	3.44487e-05	1.21544e-05	0.266667	0.25	0.0450376	1	B-CD	0.000134051	1.21544e-05	0.545455	0.25
MGS00119	Unclassified_119	0.00196063	0.747	A-CT	0.000268398	0	0.461538	0	0.0414286	1	A-CT	0.000268398	6.31685e-05	0.461538	0.0909091	4.65063e-06	0.00168818	A-CT	0.000268398	0	0.461538	0	0.275758	1	B-CD	0	6.31685e-05	0	0.0909091	NaN	NaN	NaN	0	0	0	0	0.0786087	1	B-CD	6.31685e-05	0	0.0909091	0
MGS00120	Unclassified_120	0.00132287	0.511951	B-CT	1.33116e-05	0.000300146	0.102564	0.466667	0.418478	1	B-CD	1.33116e-05	0.000141316	0.102564	0.181818	0.211029	1	A-CT	1.33116e-05	7.81913e-06	0.102564	0.0277778	0.221548	1	B-CT	0.000300146	0.000141316	0.466667	0.181818	0.000108928	0.0347479	B-CT	0.000300146	7.81913e-06	0.466667	0.0277778	0.0660557	1	B-CD	0.000141316	7.81913e-06	0.181818	0.0277778
MGS00121	Ruminococcus torques	0.220501	1	B-CT	0.000460356	0.000897448	0.820513	0.6	0.00632966	1	A-CT	0.000460356	0.000146919	0.820513	0.272727	5.68211e-09	2.22739e-06	A-CT	0.000460356	0.000184594	0.820513	0.0833333	0.157963	1	B-CT	0.000897448	0.000146919	0.6	0.272727	0.000184631	0.0577895	B-CT	0.000897448	0.000184594	0.6	0.0833333	0.124001	1	C-CD	0.000146919	0.000184594	0.272727	0.0833333
MGS00122	Unclassified_122	0.591863	1	A-CT	0.000244512	0.000205736	0.461538	0.333333	0.0182161	1	A-CT	0.000244512	2.63162e-06	0.461538	0.0909091	4.65063e-06	0.00168818	A-CT	0.000244512	0	0.461538	0	0.122051	1	B-CT	0.000205736	2.63162e-06	0.333333	0.0909091	0.000336558	0.10366	B-CT	0.000205736	0	0.333333	0	0.0786087	1	B-CD	2.63162e-06	0	0.0909091	0
MGS00123	Clostridium nexile	2.30541e-05	0.00952133	B-CT	0.000135887	0.000745515	0.179487	0.8	0.861234	1	B-CD	0.000135887	0.0011563	0.179487	0.181818	0.0452311	1	C-CD	0.000135887	0.000332046	0.179487	0.388889	0.0174618	1	B-CD	0.000745515	0.0011563	0.8	0.181818	0.0117402	1	B-CT	0.000745515	0.000332046	0.8	0.388889	0.348671	1	B-CD	0.0011563	0.000332046	0.181818	0.388889
MGS00124	Unclassified_124	0.0629813	1	A-CT	4.78906e-05	0	0.205128	0	0.462843	1	A-CT	4.78906e-05	3.59531e-05	0.205128	0.0909091	0.675952	1	C-CD	4.78906e-05	0.00128848	0.205128	0.138889	0.275758	1	B-CD	0	3.59531e-05	0	0.0909091	0.138278	1	C-CD	0	0.00128848	0	0.138889	0.618281	1	C-CD	3.59531e-05	0.00128848	0.0909091	0.138889
MGS00125	Unclassified_125	0.0252121	1	A-CT	3.8954e-05	1.41886e-05	0.641026	0.266667	0.561292	1	B-CD	3.8954e-05	7.56567e-05	0.641026	0.454545	1.32991e-08	5.18666e-06	A-CT	3.8954e-05	0	0.641026	0	0.298777	1	B-CD	1.41886e-05	7.56567e-05	0.266667	0.454545	0.00152311	0.437132	B-CT	1.41886e-05	0	0.266667	0	2.65242e-05	0.0088856	B-CD	7.56567e-05	0	0.454545	0
MGS00126	Unclassified_126	0.67704	1	A-CT	2.85184e-05	8.25892e-06	0.179487	0.133333	0.140215	1	A-CT	2.85184e-05	0	0.179487	0	0.00836245	1	A-CT	2.85184e-05	0	0.179487	0	0.238436	1	B-CT	8.25892e-06	0	0.133333	0	0.0291126	1	B-CT	8.25892e-06	0	0.133333	0	NaN	NaN	NaN	0	0	0	0
MGS00127	Unclassified_127	0.0156241	1	A-CT	0.000180467	0.00010414	0.923077	0.4	2.70434e-05	0.01125	A-CT	0.000180467	9.30867e-06	0.923077	0.363636	7.89856e-10	3.19891e-07	C-CD	0.000180467	0.000248448	0.923077	0.138889	0.495701	1	B-CT	0.00010414	9.30867e-06	0.4	0.363636	0.0334855	1	C-CD	0.00010414	0.000248448	0.4	0.138889	0.164433	1	C-CD	9.30867e-06	0.000248448	0.363636	0.138889
MGS00128	Bacteroides intestinalis	0.0912623	1	B-CT	0.000135199	0.000352554	0.487179	0.666667	0.592131	1	A-CT	0.000135199	6.61177e-05	0.487179	0.363636	0.000103521	0.032816	A-CT	0.000135199	3.56467e-06	0.487179	0.0833333	0.0852223	1	B-CT	0.000352554	6.61177e-05	0.666667	0.363636	7.42866e-06	0.00254803	B-CT	0.000352554	3.56467e-06	0.666667	0.0833333	0.0166984	1	B-CD	6.61177e-05	3.56467e-06	0.363636	0.0833333
MGS00129	Dialister invisus	0.107544	1	B-CT	7.84165e-05	0.00107187	0.102564	0.266667	0.892655	1	A-CT	7.84165e-05	1.46684e-05	0.102564	0.0909091	0.611943	1	C-CD	7.84165e-05	0.000380914	0.102564	0.138889	0.22752	1	B-CT	0.00107187	1.46684e-05	0.266667	0.0909091	0.249719	1	B-CT	0.00107187	0.000380914	0.266667	0.138889	0.680611	1	C-CD	1.46684e-05	0.000380914	0.0909091	0.138889
MGS00130	Unclassified_130	0.0160689	1	A-CT	7.09704e-05	1.00998e-05	0.615385	0.266667	0.010366	1	A-CT	7.09704e-05	5.08521e-06	0.615385	0.272727	3.27037e-08	1.25582e-05	A-CT	7.09704e-05	0	0.615385	0	0.790433	1	B-CT	1.00998e-05	5.08521e-06	0.266667	0.272727	0.00152311	0.437132	B-CT	1.00998e-05	0	0.266667	0	0.00151335	0.476707	B-CD	5.08521e-06	0	0.272727	0
MGS00131	Unclassified_131	0.696216	1	A-CT	0.000329598	0.000321732	0.692308	0.8	0.0683349	1	A-CT	0.000329598	0.000145196	0.692308	0.454545	0.139239	1	C-CD	0.000329598	0.000632368	0.692308	0.333333	0.0498857	1	B-CT	0.000321732	0.000145196	0.8	0.454545	0.119531	1	C-CD	0.000321732	0.000632368	0.8	0.333333	0.988349	1	C-CD	0.000145196	0.000632368	0.454545	0.333333
MGS00132	Eggerthella sp.	0.00355064	1	B-CT	4.24224e-05	0.000143498	0.641026	0.866667	0.241712	1	B-CD	4.24224e-05	0.000182708	0.641026	0.727273	0.156982	1	C-CD	4.24224e-05	7.87506e-05	0.641026	0.416667	0.639281	1	B-CD	0.000143498	0.000182708	0.866667	0.727273	0.00160046	0.443328	B-CT	0.000143498	7.87506e-05	0.866667	0.416667	0.0458446	1	B-CD	0.000182708	7.87506e-05	0.727273	0.416667
MGS00133	Alistipes finegoldii	0.17502	1	B-CT	0.000105828	0.000145309	0.461538	0.266667	0.574619	1	B-CD	0.000105828	0.000571361	0.461538	0.454545	0.000164793	0.0517451	A-CT	0.000105828	2.09958e-05	0.461538	0.0555556	0.245519	1	B-CD	0.000145309	0.000571361	0.266667	0.454545	0.0403302	1	B-CT	0.000145309	2.09958e-05	0.266667	0.0555556	0.00109305	0.346497	B-CD	0.000571361	2.09958e-05	0.454545	0.0555556
MGS00134	Unclassified_134	0.180384	1	A-CT	7.22446e-06	1.87834e-06	0.230769	0.0666667	0.402018	1	B-CD	7.22446e-06	6.24889e-05	0.230769	0.0909091	0.784198	1	C-CD	7.22446e-06	1.40608e-05	0.230769	0.194444	0.822327	1	B-CD	1.87834e-06	6.24889e-05	0.0666667	0.0909091	0.259891	1	C-CD	1.87834e-06	1.40608e-05	0.0666667	0.194444	0.526647	1	B-CD	6.24889e-05	1.40608e-05	0.0909091	0.194444
MGS00135	Unclassified_135	0.0665011	1	A-CT	0.000204973	0.000145511	0.871795	0.533333	0.430885	1	A-CT	0.000204973	0.000175626	0.871795	0.545455	1.34656e-12	5.79023e-10	A-CT	0.000204973	0	0.871795	0	0.681953	1	B-CD	0.000145511	0.000175626	0.533333	0.545455	2.78317e-06	0.000960194	B-CT	0.000145511	0	0.533333	0	3.19429e-06	0.00107967	B-CD	0.000175626	0	0.545455	0
MGS00136	Unclassified_136	9.88025e-06	0.00412006	A-CT	0.000641555	1.90981e-05	0.794872	0.0666667	0.0108397	1	A-CT	0.000641555	0.000237753	0.794872	0.272727	3.64996e-11	1.51838e-08	A-CT	0.000641555	0	0.794872	0	0.136935	1	B-CD	1.90981e-05	0.000237753	0.0666667	0.272727	0.132026	1	B-CT	1.90981e-05	0	0.0666667	0	0.00151335	0.476707	B-CD	0.000237753	0	0.272727	0
MGS00137	Unclassified_137	0.000215567	0.0857955	A-CT	0.000244371	0.000137654	0.74359	0.0666667	0.000109051	0.0440568	A-CT	0.000244371	0	0.74359	0	1.76476e-09	7.0767e-07	A-CT	0.000244371	4.54644e-06	0.74359	0.0277778	0.436275	1	B-CT	0.000137654	0	0.0666667	0	0.518689	1	B-CT	0.000137654	4.54644e-06	0.0666667	0.0277778	0.615303	1	C-CD	0	4.54644e-06	0	0.0277778
MGS00138	Unclassified_138	0.283596	1	B-CT	0.000992283	0.00112712	0.487179	0.266667	0.0185835	1	A-CT	0.000992283	2.64558e-05	0.487179	0.0909091	2.06088e-05	0.00713064	A-CT	0.000992283	0.000472995	0.487179	0.0277778	0.22752	1	B-CT	0.00112712	2.64558e-05	0.266667	0.0909091	0.013001	1	B-CT	0.00112712	0.000472995	0.266667	0.0277778	0.408745	1	C-CD	2.64558e-05	0.000472995	0.0909091	0.0277778
MGS00139	Unclassified_139	0.562705	1	A-CT	3.66172e-05	0	0.025641	0	0.369913	1	A-CT	3.66172e-05	2.71733e-05	0.025641	0.0909091	0.350262	1	A-CT	3.66172e-05	0	0.025641	0	0.275758	1	B-CD	0	2.71733e-05	0	0.0909091	NaN	NaN	NaN	0	0	0	0	0.0786087	1	B-CD	2.71733e-05	0	0.0909091	0
MGS00140	Paraprevotella clara	0.0462313	1	A-CT	0.000123739	0	0.230769	0	0.582886	1	A-CT	0.000123739	9.61285e-06	0.230769	0.181818	0.0100042	1	A-CT	0.000123739	7.63609e-06	0.230769	0.0277778	0.103522	1	B-CD	0	9.61285e-06	0	0.181818	0.546865	1	C-CD	0	7.63609e-06	0	0.0277778	0.0855303	1	B-CD	9.61285e-06	7.63609e-06	0.181818	0.0277778
MGS00141	Unclassified_141	0.0167787	1	A-CT	3.92989e-05	2.65762e-06	0.410256	0.0666667	0.0133368	1	A-CT	3.92989e-05	0	0.410256	0	7.85999e-05	0.025545	A-CT	3.92989e-05	8.2187e-07	0.410256	0.0277778	0.436275	1	B-CT	2.65762e-06	0	0.0666667	0	0.518689	1	B-CT	2.65762e-06	8.2187e-07	0.0666667	0.0277778	0.615303	1	C-CD	0	8.2187e-07	0	0.0277778
MGS00142	Unclassified_142	0.0510912	1	A-CT	0.000173182	4.64464e-05	0.692308	0.4	0.019475	1	A-CT	0.000173182	6.65894e-05	0.692308	0.181818	2.05313e-09	8.2125e-07	A-CT	0.000173182	0	0.692308	0	0.391556	1	B-CD	4.64464e-05	6.65894e-05	0.4	0.181818	7.14515e-05	0.0235075	B-CT	4.64464e-05	0	0.4	0	0.0107676	1	B-CD	6.65894e-05	0	0.181818	0
MGS00143	Ruminococcus obeum_143	0.015996	1	A-CT	6.09992e-05	2.51991e-05	0.74359	0.4	0.00128511	0.484485	A-CT	6.09992e-05	8.86356e-06	0.74359	0.0909091	5.2687e-09	2.07587e-06	A-CT	6.09992e-05	1.18609e-05	0.74359	0.0277778	0.126499	1	B-CT	2.51991e-05	8.86356e-06	0.4	0.0909091	0.000803023	0.237695	B-CT	2.51991e-05	1.18609e-05	0.4	0.0277778	0.408745	1	C-CD	8.86356e-06	1.18609e-05	0.0909091	0.0277778
MGS00144	Unclassified_144	0.209635	1	A-CT	9.72722e-06	0	0.102564	0	0.892655	1	A-CT	9.72722e-06	5.61305e-06	0.102564	0.0909091	0.0515135	1	A-CT	9.72722e-06	0	0.102564	0	0.275758	1	B-CD	0	5.61305e-06	0	0.0909091	NaN	NaN	NaN	0	0	0	0	0.0786087	1	B-CD	5.61305e-06	0	0.0909091	0
MGS00145	Clostridium bartlettii	0.344525	1	A-CT	3.64695e-05	3.52315e-05	0.410256	0.6	0.534268	1	A-CT	3.64695e-05	1.10085e-05	0.410256	0.363636	0.059683	1	C-CD	3.64695e-05	7.67771e-05	0.410256	0.194444	0.202057	1	B-CT	3.52315e-05	1.10085e-05	0.6	0.363636	0.0115646	1	C-CD	3.52315e-05	7.67771e-05	0.6	0.194444	0.378716	1	C-CD	1.10085e-05	7.67771e-05	0.363636	0.194444
MGS00146	Bacteroides dorei	0.86378	1	B-CT	0.000390504	0.000873437	0.461538	0.333333	0.989711	1	B-CD	0.000390504	0.000676972	0.461538	0.363636	0.3041	1	C-CD	0.000390504	0.000563105	0.461538	0.305556	1	1	B-CT	0.000873437	0.000676972	0.333333	0.363636	0.660151	1	B-CT	0.000873437	0.000563105	0.333333	0.305556	0.605673	1	B-CD	0.000676972	0.000563105	0.363636	0.305556
MGS00147	Unclassified_147	0.428332	1	B-CT	2.16505e-05	5.51591e-05	0.410256	0.4	0.0133368	1	A-CT	2.16505e-05	0	0.410256	0	2.08291e-05	0.00718604	A-CT	2.16505e-05	0	0.410256	0	0.0223602	1	B-CT	5.51591e-05	0	0.4	0	7.14515e-05	0.0235075	B-CT	5.51591e-05	0	0.4	0	NaN	NaN	NaN	0	0	0	0
MGS00148	Unclassified_148	0.129354	1	A-CT	9.69951e-05	2.14881e-05	0.410256	0.2	0.0630677	1	A-CT	9.69951e-05	1.31045e-05	0.410256	0.0909091	2.08291e-05	0.00718604	A-CT	9.69951e-05	0	0.410256	0	0.508597	1	B-CT	2.14881e-05	1.31045e-05	0.2	0.0909091	0.00669233	1	B-CT	2.14881e-05	0	0.2	0	0.0786087	1	B-CD	1.31045e-05	0	0.0909091	0
MGS00149	Anaerotruncus colihominis	0.0314622	1	B-CT	1.02821e-05	2.93431e-05	0.307692	0.533333	0.204923	1	B-CD	1.02821e-05	3.25024e-05	0.307692	0.545455	0.00938583	1	A-CT	1.02821e-05	5.74723e-06	0.307692	0.0555556	0.763781	1	B-CD	2.93431e-05	3.25024e-05	0.533333	0.545455	0.000230573	0.0717081	B-CT	2.93431e-05	5.74723e-06	0.533333	0.0555556	0.000287711	0.0929308	B-CD	3.25024e-05	5.74723e-06	0.545455	0.0555556
MGS00150	Blautia producta	0.116158	1	B-CT	0	1.10064e-06	0	0.0666667	0.00792085	1	B-CD	0	2.611e-05	0	0.181818	0.070052	1	C-CD	0	4.87417e-05	0	0.0833333	0.349727	1	B-CD	1.10064e-06	2.611e-05	0.0666667	0.181818	0.807335	1	C-CD	1.10064e-06	4.87417e-05	0.0666667	0.0833333	0.398123	1	C-CD	2.611e-05	4.87417e-05	0.181818	0.0833333
MGS00151	Unclassified_151	0.209635	1	A-CT	1.78764e-05	0	0.102564	0	0.892655	1	A-CT	1.78764e-05	2.15103e-06	0.102564	0.0909091	0.0515135	1	A-CT	1.78764e-05	0	0.102564	0	0.275758	1	B-CD	0	2.15103e-06	0	0.0909091	NaN	NaN	NaN	0	0	0	0	0.0786087	1	B-CD	2.15103e-06	0	0.0909091	0
MGS00152	Unclassified_152	0.511397	1	A-CT	0.000230799	0.00017509	0.974359	0.866667	0.00632071	1	A-CT	0.000230799	6.3312e-05	0.974359	0.545455	7.14904e-09	2.79527e-06	A-CT	0.000230799	4.32221e-05	0.974359	0.194444	0.0464422	1	B-CT	0.00017509	6.3312e-05	0.866667	0.545455	6.92629e-05	0.0228568	B-CT	0.00017509	4.32221e-05	0.866667	0.194444	0.0645427	1	B-CD	6.3312e-05	4.32221e-05	0.545455	0.194444
MGS00153	Unclassified_153	0.00373253	1	A-CT	0.000364491	0.00027231	0.923077	0.733333	0.000740612	0.286617	A-CT	0.000364491	3.58802e-05	0.923077	0.363636	1.51963e-12	6.51922e-10	A-CT	0.000364491	2.7581e-06	0.923077	0.0833333	0.214498	1	B-CT	0.00027231	3.58802e-05	0.733333	0.363636	1.60241e-06	0.000557638	B-CT	0.00027231	2.7581e-06	0.733333	0.0833333	0.0149393	1	B-CD	3.58802e-05	2.7581e-06	0.363636	0.0833333
MGS00154	Unclassified_154	0.00028716	0.113715	A-CT	0.000327092	6.87972e-05	0.897436	0.533333	0.00631191	1	A-CT	0.000327092	0.000135052	0.897436	0.363636	2.21742e-11	9.33534e-09	A-CT	0.000327092	1.72725e-05	0.897436	0.0555556	0.713538	1	B-CD	6.87972e-05	0.000135052	0.533333	0.363636	0.000230573	0.0717081	B-CT	6.87972e-05	1.72725e-05	0.533333	0.0555556	0.00770432	1	B-CD	0.000135052	1.72725e-05	0.363636	0.0555556
MGS00155	Unclassified_155	0.932217	1	A-CT	0.000103153	7.35269e-05	0.0769231	0.0666667	0.362688	1	A-CT	0.000103153	0	0.0769231	0	0.740585	1	A-CT	0.000103153	9.36094e-05	0.0769231	0.0555556	0.436275	1	B-CT	7.35269e-05	0	0.0666667	0	0.899163	1	C-CD	7.35269e-05	9.36094e-05	0.0666667	0.0555556	0.450687	1	C-CD	0	9.36094e-05	0	0.0555556
MGS00156	Unclassified_156	0.0449465	1	A-CT	0.000605636	3.12218e-06	0.333333	0.0666667	0.0310988	1	A-CT	0.000605636	0	0.333333	0	0.000174107	0.0544956	A-CT	0.000605636	0	0.333333	0	0.436275	1	B-CT	3.12218e-06	0	0.0666667	0	0.132026	1	B-CT	3.12218e-06	0	0.0666667	0	NaN	NaN	NaN	0	0	0	0
MGS00157	Coprococcus catus	7.25978e-05	0.0294021	A-CT	6.98314e-05	3.08432e-06	0.717949	0.0666667	0.000600346	0.234135	A-CT	6.98314e-05	3.36761e-06	0.717949	0.0909091	7.78437e-10	3.16824e-07	A-CT	6.98314e-05	0	0.717949	0	0.910604	1	B-CD	3.08432e-06	3.36761e-06	0.0666667	0.0909091	0.132026	1	B-CT	3.08432e-06	0	0.0666667	0	0.0786087	1	B-CD	3.36761e-06	0	0.0909091	0
MGS00158	Bacteroides clarus	0.565857	1	B-CT	3.90247e-05	0.000318825	0.333333	0.2	0.777317	1	B-CD	3.90247e-05	4.97933e-05	0.333333	0.272727	0.0606728	1	A-CT	3.90247e-05	1.6625e-05	0.333333	0.138889	0.833005	1	B-CT	0.000318825	4.97933e-05	0.2	0.272727	0.482608	1	B-CT	0.000318825	1.6625e-05	0.2	0.138889	0.327839	1	B-CD	4.97933e-05	1.6625e-05	0.272727	0.138889
MGS00159	Eubacterium sp.	0.00256521	0.959387	B-CT	6.21688e-06	1.76606e-05	0.0512821	0.4	0.690455	1	A-CT	6.21688e-06	1.42177e-06	0.0512821	0.0909091	0.639419	1	C-CD	6.21688e-06	3.66712e-05	0.0512821	0.0277778	0.0628518	1	B-CT	1.76606e-05	1.42177e-06	0.4	0.0909091	0.000803023	0.237695	C-CD	1.76606e-05	3.66712e-05	0.4	0.0277778	0.408745	1	C-CD	1.42177e-06	3.66712e-05	0.0909091	0.0277778
MGS00160	Unclassified_160	0.00239042	0.901188	A-CT	0.000910893	0.000415732	0.948718	0.6	0.00178531	0.669491	A-CT	0.000910893	0.000474272	0.948718	0.363636	2.09557e-09	8.34038e-07	A-CT	0.000910893	0.000226083	0.948718	0.166667	0.405417	1	B-CD	0.000415732	0.000474272	0.6	0.363636	0.00625507	1	B-CT	0.000415732	0.000226083	0.6	0.166667	0.188018	1	B-CD	0.000474272	0.000226083	0.363636	0.166667
MGS00161	Coprococcus sp.	0.270999	1	B-CT	0.00020199	0.000230737	0.205128	0.0666667	0.110468	1	A-CT	0.00020199	0	0.205128	0	0.00451062	1	A-CT	0.00020199	0	0.205128	0	0.436275	1	B-CT	0.000230737	0	0.0666667	0	0.132026	1	B-CT	0.000230737	0	0.0666667	0	NaN	NaN	NaN	0	0	0	0
MGS00162	Anaerostipes sp.	0.000981045	0.383589	B-CT	0	2.1075e-05	0	0.266667	0.000967958	0.370728	B-CD	0	1.17374e-05	0	0.272727	0.000226048	0.0684925	C-CD	0	5.78307e-05	0	0.305556	1	1	B-CT	2.1075e-05	1.17374e-05	0.266667	0.272727	0.589805	1	C-CD	2.1075e-05	5.78307e-05	0.266667	0.305556	0.608206	1	C-CD	1.17374e-05	5.78307e-05	0.272727	0.305556
MGS00163	Unclassified_163	0.0853588	1	A-CT	0.000389987	0	0.179487	0	0.972111	1	A-CT	0.000389987	0.000212416	0.179487	0.181818	0.0350506	1	A-CT	0.000389987	4.21165e-05	0.179487	0.0277778	0.103522	1	B-CD	0	0.000212416	0	0.181818	0.546865	1	C-CD	0	4.21165e-05	0	0.0277778	0.0752802	1	B-CD	0.000212416	4.21165e-05	0.181818	0.0277778
MGS00164	Akkermansia muciniphila	0.700965	1	A-CT	0.000109226	2.27658e-05	0.102564	0.0666667	0.284538	1	A-CT	0.000109226	0	0.102564	0	0.491767	1	C-CD	0.000109226	0.000159825	0.102564	0.0555556	0.436275	1	B-CT	2.27658e-05	0	0.0666667	0	0.899163	1	C-CD	2.27658e-05	0.000159825	0.0666667	0.0555556	0.450687	1	C-CD	0	0.000159825	0	0.0555556
MGS00165	Unclassified_165	0.484997	1	A-CT	7.26019e-05	3.87524e-06	0.205128	0.133333	0.110468	1	A-CT	7.26019e-05	0	0.205128	0	0.00451062	1	A-CT	7.26019e-05	0	0.205128	0	0.238436	1	B-CT	3.87524e-06	0	0.133333	0	0.0291126	1	B-CT	3.87524e-06	0	0.133333	0	NaN	NaN	NaN	0	0	0	0
MGS00166	Unclassified_166	0.449916	1	B-CT	0.00114193	0.00139688	0.846154	0.733333	0.17378	1	B-CD	0.00114193	0.00194118	0.846154	0.909091	0.558955	1	C-CD	0.00114193	0.00165845	0.846154	0.583333	0.348548	1	B-CD	0.00139688	0.00194118	0.733333	0.909091	0.55939	1	C-CD	0.00139688	0.00165845	0.733333	0.583333	0.130417	1	B-CD	0.00194118	0.00165845	0.909091	0.583333
MGS00167	Ruminococcus sp._167	0.274244	1	A-CT	0.000884734	0.000790012	1	1	0.725363	1	B-CD	0.000884734	0.00112834	1	0.818182	8.94044e-12	3.80863e-09	A-CT	0.000884734	0.000122551	1	0.194444	1	1	B-CD	0.000790012	0.00112834	1	0.818182	9.15969e-08	3.21505e-05	B-CT	0.000790012	0.000122551	1	0.194444	6.29237e-05	0.0208907	B-CD	0.00112834	0.000122551	0.818182	0.194444
MGS00168	Dorea formicigenerans	4.20195e-06	0.00176482	A-CT	0.000337507	4.90297e-05	0.974359	0.4	0.000153446	0.0613784	A-CT	0.000337507	7.19916e-05	0.974359	0.545455	2.44603e-14	1.07136e-11	A-CT	0.000337507	1.72484e-06	0.974359	0.0555556	0.591583	1	B-CD	4.90297e-05	7.19916e-05	0.4	0.545455	0.00162517	0.448548	B-CT	4.90297e-05	1.72484e-06	0.4	0.0555556	0.000157076	0.0518352	B-CD	7.19916e-05	1.72484e-06	0.545455	0.0555556
MGS00169	Unclassified_169	0.209635	1	A-CT	4.54052e-05	0	0.102564	0	0.547432	1	A-CT	4.54052e-05	3.55997e-05	0.102564	0.181818	0.463813	1	C-CD	4.54052e-05	0.000102861	0.102564	0.0555556	0.103522	1	B-CD	0	3.55997e-05	0	0.181818	0.37281	1	C-CD	0	0.000102861	0	0.0555556	0.222498	1	C-CD	3.55997e-05	0.000102861	0.181818	0.0555556
MGS00170	Unclassified_170	0.00881277	1	A-CT	6.57175e-05	0	0.358974	0	0.0236492	1	A-CT	6.57175e-05	0	0.358974	0	8.71597e-05	0.0281526	A-CT	6.57175e-05	0	0.358974	0	NaN	NaN	NaN	0	0	0	0	NaN	NaN	NaN	0	0	0	0	NaN	NaN	NaN	0	0	0	0
MGS00171	Unclassified_171	0.0853588	1	A-CT	9.22296e-05	0	0.179487	0	0.508964	1	A-CT	9.22296e-05	6.32964e-05	0.179487	0.0909091	0.00836245	1	A-CT	9.22296e-05	0	0.179487	0	0.275758	1	B-CD	0	6.32964e-05	0	0.0909091	NaN	NaN	NaN	0	0	0	0	0.0786087	1	B-CD	6.32964e-05	0	0.0909091	0
MGS00172	Clostridium sp_172	0.136878	1	B-CT	2.59611e-06	2.23946e-05	0.128205	0.266667	0.835656	1	B-CD	2.59611e-06	6.26038e-05	0.128205	0.0909091	0.0281686	1	A-CT	2.59611e-06	0	0.128205	0	0.365424	1	B-CD	2.23946e-05	6.26038e-05	0.266667	0.0909091	0.00152311	0.437132	B-CT	2.23946e-05	0	0.266667	0	0.0786087	1	B-CD	6.26038e-05	0	0.0909091	0
MGS00173	Unclassified_173	0.571451	1	A-CT	0.000317174	0.000217623	0.384615	0.266667	0.0178374	1	A-CT	0.000317174	0	0.384615	0	4.29572e-05	0.0142188	A-CT	0.000317174	0	0.384615	0	0.0756505	1	B-CT	0.000217623	0	0.266667	0	0.00152311	0.437132	B-CT	0.000217623	0	0.266667	0	NaN	NaN	NaN	0	0	0	0
MGS00174	Unclassified_174	0.68367	1	B-CT	5.44931e-05	9.20179e-05	0.384615	0.266667	0.0178374	1	A-CT	5.44931e-05	0	0.384615	0	4.29572e-05	0.0142188	A-CT	5.44931e-05	0	0.384615	0	0.0756505	1	B-CT	9.20179e-05	0	0.266667	0	0.00152311	0.437132	B-CT	9.20179e-05	0	0.266667	0	NaN	NaN	NaN	0	0	0	0
MGS00175	Lachnospiraceae bacterium_175	0.00455395	1	A-CT	4.28038e-05	2.6152e-05	0.205128	0.6	0.183949	1	A-CT	4.28038e-05	3.64395e-05	0.205128	0.363636	0.459588	1	C-CD	4.28038e-05	4.35706e-05	0.205128	0.138889	0.657241	1	B-CD	2.6152e-05	3.64395e-05	0.6	0.363636	0.00116678	0.336031	C-CD	2.6152e-05	4.35706e-05	0.6	0.138889	0.0923723	1	C-CD	3.64395e-05	4.35706e-05	0.363636	0.138889
MGS00176	Unclassified_176	0.622922	1	B-CT	8.55998e-05	9.90937e-05	0.538462	0.466667	0.074126	1	A-CT	8.55998e-05	3.39492e-05	0.538462	0.181818	4.27073e-07	0.000159298	A-CT	8.55998e-05	0	0.538462	0	0.178733	1	B-CT	9.90937e-05	3.39492e-05	0.466667	0.181818	1.44741e-05	0.00492119	B-CT	9.90937e-05	0	0.466667	0	0.0107676	1	B-CD	3.39492e-05	0	0.181818	0
MGS00177	Unclassified_177	0.0128578	1	A-CT	0.000114134	3.90232e-05	0.538462	0.133333	0.00268488	0.998774	A-CT	0.000114134	0	0.538462	0	4.27073e-07	0.000159298	A-CT	0.000114134	0	0.538462	0	0.238436	1	B-CT	3.90232e-05	0	0.133333	0	0.0291126	1	B-CT	3.90232e-05	0	0.133333	0	NaN	NaN	NaN	0	0	0	0
MGS00178	Unclassified_178	0.48942	1	B-CT	9.72137e-06	3.58252e-05	0.0769231	0.133333	0.362688	1	A-CT	9.72137e-06	0	0.0769231	0	0.703851	1	A-CT	9.72137e-06	7.28299e-06	0.0769231	0.0555556	0.238436	1	B-CT	3.58252e-05	0	0.133333	0	0.340443	1	B-CT	3.58252e-05	7.28299e-06	0.133333	0.0555556	0.450687	1	C-CD	0	7.28299e-06	0	0.0555556
MGS00179	Unclassified_179	0.149279	1	A-CT	0.000497826	0.000210647	0.179487	0.4	0.440987	1	A-CT	0.000497826	1.25545e-05	0.179487	0.0909091	0.0317649	1	A-CT	0.000497826	8.17953e-06	0.179487	0.0277778	0.0967281	1	B-CT	0.000210647	1.25545e-05	0.4	0.0909091	0.00054945	0.163736	B-CT	0.000210647	8.17953e-06	0.4	0.0277778	0.408745	1	B-CD	1.25545e-05	8.17953e-06	0.0909091	0.0277778
MGS00180	Alistipes shahii	0.00566825	1	A-CT	0.000296761	0.000110629	0.820513	0.333333	0.869094	1	B-CD	0.000296761	0.000315451	0.820513	0.636364	4.92897e-07	0.000182372	A-CT	0.000296761	4.05121e-05	0.820513	0.222222	0.127281	1	B-CD	0.000110629	0.000315451	0.333333	0.636364	0.337916	1	B-CT	0.000110629	4.05121e-05	0.333333	0.222222	0.00410735	1	B-CD	0.000315451	4.05121e-05	0.636364	0.222222
MGS00181	Unclassified_181	0.392117	1	A-CT	9.39218e-05	0	0.0512821	0	0.468939	1	A-CT	9.39218e-05	0	0.0512821	0	0.177374	1	A-CT	9.39218e-05	0	0.0512821	0	NaN	NaN	NaN	0	0	0	0	NaN	NaN	NaN	0	0	0	0	NaN	NaN	NaN	0	0	0	0
MGS00182	Unclassified_182	0.807833	1	B-CT	4.03313e-05	0.000359962	0.0512821	0.0666667	0.468939	1	A-CT	4.03313e-05	0	0.0512821	0	0.177374	1	A-CT	4.03313e-05	0	0.0512821	0	0.436275	1	B-CT	0.000359962	0	0.0666667	0	0.132026	1	B-CT	0.000359962	0	0.0666667	0	NaN	NaN	NaN	0	0	0	0
MGS00183	Enterococcus faecium_183	0.392117	1	A-CT	1.82418e-06	0	0.0512821	0	0.468939	1	A-CT	1.82418e-06	0	0.0512821	0	0.0118664	1	C-CD	1.82418e-06	0.000172955	0.0512821	0.25	NaN	NaN	NaN	0	0	0	0	0.0371328	1	C-CD	0	0.000172955	0	0.25	0.0730087	1	C-CD	0	0.000172955	0	0.25
MGS00184	Unclassified_184	0.25826	1	B-CT	4.38135e-05	9.54483e-05	0.128205	0.266667	0.224553	1	A-CT	4.38135e-05	0	0.128205	0	0.0281686	1	A-CT	4.38135e-05	0	0.128205	0	0.0756505	1	B-CT	9.54483e-05	0	0.266667	0	0.00152311	0.437132	B-CT	9.54483e-05	0	0.266667	0	NaN	NaN	NaN	0	0	0	0
MGS00185	Unclassified_185	0.371703	1	A-CT	6.46582e-06	1.66686e-06	0.153846	0.0666667	0.697901	1	B-CD	6.46582e-06	0.00018846	0.153846	0.0909091	0.0153863	1	A-CT	6.46582e-06	0	0.153846	0	0.822327	1	B-CD	1.66686e-06	0.00018846	0.0666667	0.0909091	0.132026	1	B-CT	1.66686e-06	0	0.0666667	0	0.0786087	1	B-CD	0.00018846	0	0.0909091	0
MGS00186	Unclassified_186	0.115258	1	A-CT	4.80458e-05	0	0.153846	0	0.177516	1	A-CT	4.80458e-05	0	0.153846	0	0.0153863	1	A-CT	4.80458e-05	0	0.153846	0	NaN	NaN	NaN	0	0	0	0	NaN	NaN	NaN	0	0	0	0	NaN	NaN	NaN	0	0	0	0
MGS00187	Unclassified_187	0.115258	1	A-CT	0.000113148	0	0.153846	0	0.177516	1	A-CT	0.000113148	0	0.153846	0	0.0153863	1	A-CT	0.000113148	0	0.153846	0	NaN	NaN	NaN	0	0	0	0	NaN	NaN	NaN	0	0	0	0	NaN	NaN	NaN	0	0	0	0
MGS00188	Roseburia intestinalis	0.307355	1	A-CT	0.000850732	0.000743477	0.717949	0.4	0.000171112	0.0682735	A-CT	0.000850732	0	0.717949	0	2.33442e-09	9.26765e-07	A-CT	0.000850732	2.05392e-06	0.717949	0.0277778	0.0223602	1	B-CT	0.000743477	0	0.4	0	0.000372163	0.113137	B-CT	0.000743477	2.05392e-06	0.4	0.0277778	0.615303	1	C-CD	0	2.05392e-06	0	0.0277778
MGS00189	Unclassified_189	0.138942	1	B-CT	0.000382181	0.000731684	0.512821	0.2	0.319753	1	B-CD	0.000382181	0.000843381	0.512821	0.272727	9.85953e-06	0.00345084	C-CD	0.000382181	0.000467964	0.512821	0.0277778	0.725278	1	B-CD	0.000731684	0.000843381	0.2	0.272727	0.0484854	1	B-CT	0.000731684	0.000467964	0.2	0.0277778	0.0157842	1	B-CD	0.000843381	0.000467964	0.272727	0.0277778
MGS00190	Unclassified_190	0.811879	1	B-CT	6.03577e-05	7.32834e-05	0.179487	0.133333	0.140215	1	A-CT	6.03577e-05	0	0.179487	0	0.00836245	1	A-CT	6.03577e-05	0	0.179487	0	0.238436	1	B-CT	7.32834e-05	0	0.133333	0	0.0291126	1	B-CT	7.32834e-05	0	0.133333	0	NaN	NaN	NaN	0	0	0	0
MGS00191	Eubacterium ventriosum	0.297282	1	B-CT	0.000449945	0.00226703	0.820513	0.533333	0.00443463	1	A-CT	0.000449945	0.00018429	0.820513	0.181818	8.31627e-10	3.35977e-07	A-CT	0.000449945	6.76375e-05	0.820513	0.0555556	0.116442	1	B-CT	0.00226703	0.00018429	0.533333	0.181818	0.00011253	0.0357847	B-CT	0.00226703	6.76375e-05	0.533333	0.0555556	0.203436	1	B-CD	0.00018429	6.76375e-05	0.181818	0.0555556
MGS00192	Alistipes indistinctus	0.0634244	1	A-CT	3.29765e-05	2.24063e-05	0.435897	0.133333	0.85673	1	B-CD	3.29765e-05	4.32129e-05	0.435897	0.454545	0.0359568	1	C-CD	3.29765e-05	5.45577e-05	0.435897	0.166667	0.0967281	1	B-CD	2.24063e-05	4.32129e-05	0.133333	0.454545	0.756381	1	C-CD	2.24063e-05	5.45577e-05	0.133333	0.166667	0.100583	1	C-CD	4.32129e-05	5.45577e-05	0.454545	0.166667
MGS00193	Unclassified_193	0.00785479	1	A-CT	0.000270187	6.94499e-06	0.512821	0.133333	0.0163347	1	A-CT	0.000270187	7.32777e-06	0.512821	0.0909091	9.65107e-07	0.000355159	A-CT	0.000270187	0	0.512821	0	0.779066	1	B-CD	6.94499e-06	7.32777e-06	0.133333	0.0909091	0.0291126	1	B-CT	6.94499e-06	0	0.133333	0	0.0786087	1	B-CD	7.32777e-06	0	0.0909091	0
MGS00194	Unclassified_194	0.912586	1	B-CT	3.85152e-05	0.000285177	0.205128	0.2	0.110468	1	A-CT	3.85152e-05	0	0.205128	0	0.299043	1	A-CT	3.85152e-05	3.46975e-05	0.205128	0.111111	0.134604	1	B-CT	0.000285177	0	0.2	0	0.359832	1	B-CT	0.000285177	3.46975e-05	0.2	0.111111	0.264384	1	C-CD	0	3.46975e-05	0	0.111111
MGS00195	Prevotella stercorea	0.155356	1	A-CT	0.000864335	0	0.128205	0	0.224553	1	A-CT	0.000864335	0	0.128205	0	0.308152	1	A-CT	0.000864335	0.000463139	0.128205	0.0555556	NaN	NaN	NaN	0	0	0	0	0.37281	1	C-CD	0	0.000463139	0	0.0555556	0.450687	1	C-CD	0	0.000463139	0	0.0555556
MGS00196	Unclassified_196	0.00458898	1	A-CT	0.000933394	0.000228987	0.717949	0.2	0.0361123	1	A-CT	0.000933394	0.000518428	0.717949	0.272727	3.13668e-09	1.23899e-06	A-CT	0.000933394	3.17415e-06	0.717949	0.0277778	0.673246	1	B-CD	0.000228987	0.000518428	0.2	0.272727	0.0351951	1	B-CT	0.000228987	3.17415e-06	0.2	0.0277778	0.0101816	1	B-CD	0.000518428	3.17415e-06	0.272727	0.0277778
MGS00197	Unclassified_197	0.0853588	1	A-CT	0.000136834	0	0.179487	0	0.41954	1	A-CT	0.000136834	1.77011e-06	0.179487	0.0909091	0.00836245	1	A-CT	0.000136834	0	0.179487	0	0.275758	1	B-CD	0	1.77011e-06	0	0.0909091	NaN	NaN	NaN	0	0	0	0	0.0786087	1	B-CD	1.77011e-06	0	0.0909091	0
MGS00198	Unclassified_198	0.0462313	1	A-CT	0.000462708	0	0.230769	0	0.0866991	1	A-CT	0.000462708	0	0.230769	0	0.0105356	1	A-CT	0.000462708	2.07404e-05	0.230769	0.0277778	NaN	NaN	NaN	0	0	0	0	0.546865	1	C-CD	0	2.07404e-05	0	0.0277778	0.615303	1	C-CD	0	2.07404e-05	0	0.0277778
MGS00199	Unclassified_199	0.0156097	1	B-CT	1.26963e-05	4.92495e-05	0.307692	0.6	0.953924	1	B-CD	1.26963e-05	1.76874e-05	0.307692	0.272727	0.00647931	1	C-CD	1.26963e-05	4.08036e-05	0.307692	0.0555556	0.0901993	1	B-CT	4.92495e-05	1.76874e-05	0.6	0.272727	3.29779e-05	0.0110476	B-CT	4.92495e-05	4.08036e-05	0.6	0.0555556	0.0513975	1	C-CD	1.76874e-05	4.08036e-05	0.272727	0.0555556
MGS00200	Megamonas hypermegale	0.057531	1	A-CT	0.00503501	0.000683184	0.564103	0.333333	0.537765	1	A-CT	0.00503501	0.00312927	0.564103	0.454545	0.05168	1	A-CT	0.00503501	0.00316422	0.564103	0.361111	0.477152	1	B-CD	0.000683184	0.00312927	0.333333	0.454545	0.836972	1	C-CD	0.000683184	0.00316422	0.333333	0.361111	0.499695	1	C-CD	0.00312927	0.00316422	0.454545	0.361111
MGS00201	Eubacterium hallii	0.00154656	0.592332	A-CT	0.000191937	6.01907e-05	0.871795	0.4	3.59486e-05	0.0149187	A-CT	0.000191937	5.14599e-06	0.871795	0.181818	3.58497e-11	1.49493e-08	A-CT	0.000191937	3.77464e-05	0.871795	0.0277778	0.1724	1	B-CT	6.01907e-05	5.14599e-06	0.4	0.181818	0.000803023	0.237695	B-CT	6.01907e-05	3.77464e-05	0.4	0.0277778	0.0855303	1	C-CD	5.14599e-06	3.77464e-05	0.181818	0.0277778
MGS00202	Bifidobacterium pseudocatenulatum	0.409808	1	B-CT	0.00054388	0.00115602	0.641026	0.4	0.016422	1	A-CT	0.00054388	7.03136e-05	0.641026	0.272727	0.000130784	0.0413279	A-CT	0.00054388	9.28365e-05	0.641026	0.222222	0.298777	1	B-CT	0.00115602	7.03136e-05	0.4	0.272727	0.10035	1	B-CT	0.00115602	9.28365e-05	0.4	0.222222	0.82582	1	C-CD	7.03136e-05	9.28365e-05	0.272727	0.222222
MGS00203	Unclassified_203	0.28228	1	A-CT	8.2836e-05	6.29376e-05	0.820513	0.8	8.95691e-05	0.0364546	A-CT	8.2836e-05	4.56317e-06	0.820513	0.272727	1.05632e-10	4.3626e-08	A-CT	8.2836e-05	1.98914e-06	0.820513	0.0277778	0.00209626	0.725304	B-CT	6.29376e-05	4.56317e-06	0.8	0.272727	3.13381e-08	1.1125e-05	B-CT	6.29376e-05	1.98914e-06	0.8	0.0277778	0.0157842	1	B-CD	4.56317e-06	1.98914e-06	0.272727	0.0277778
MGS00204	Unclassified_204	0.562705	1	A-CT	1.17801e-06	0	0.025641	0	0.629235	1	A-CT	1.17801e-06	0	0.025641	0	0.350262	1	A-CT	1.17801e-06	0	0.025641	0	NaN	NaN	NaN	0	0	0	0	NaN	NaN	NaN	0	0	0	0	NaN	NaN	NaN	0	0	0	0
MGS00205	Desulfovibrio piger	0.912586	1	A-CT	0.000105752	1.68447e-05	0.205128	0.2	0.324723	1	A-CT	0.000105752	7.72074e-05	0.205128	0.363636	0.299043	1	A-CT	0.000105752	5.00579e-05	0.205128	0.111111	0.287785	1	B-CD	1.68447e-05	7.72074e-05	0.2	0.363636	0.54538	1	C-CD	1.68447e-05	5.00579e-05	0.2	0.111111	0.0877221	1	B-CD	7.72074e-05	5.00579e-05	0.363636	0.111111
MGS00206	Bifidobacterium longum	0.334869	1	A-CT	0.000498611	0.000308561	0.769231	0.666667	0.0079314	1	A-CT	0.000498611	9.43485e-05	0.769231	0.363636	0.000159374	0.0502029	A-CT	0.000498611	0.000193318	0.769231	0.277778	0.119414	1	B-CT	0.000308561	9.43485e-05	0.666667	0.363636	0.0220972	1	B-CT	0.000308561	0.000193318	0.666667	0.277778	0.744255	1	C-CD	9.43485e-05	0.000193318	0.363636	0.277778
MGS00207	Unclassified_207	0.00031676	0.12512	A-CT	4.61003e-05	2.59691e-06	0.641026	0.0666667	0.0179721	1	B-CD	4.61003e-05	0.000145077	0.641026	0.181818	1.61898e-07	6.15212e-05	A-CT	4.61003e-05	3.57855e-06	0.641026	0.0277778	0.400007	1	B-CD	2.59691e-06	0.000145077	0.0666667	0.181818	0.559285	1	C-CD	2.59691e-06	3.57855e-06	0.0666667	0.0277778	0.0752802	1	B-CD	0.000145077	3.57855e-06	0.181818	0.0277778
MGS00208	Holdemania filiformis	0.501939	1	B-CT	4.16019e-05	4.1778e-05	0.538462	0.533333	0.0873956	1	A-CT	4.16019e-05	1.3834e-05	0.538462	0.181818	9.2033e-06	0.00323036	A-CT	4.16019e-05	2.49114e-06	0.538462	0.0555556	0.103287	1	B-CT	4.1778e-05	1.3834e-05	0.533333	0.181818	8.80012e-05	0.0282484	B-CT	4.1778e-05	2.49114e-06	0.533333	0.0555556	0.185591	1	B-CD	1.3834e-05	2.49114e-06	0.181818	0.0555556
MGS00209	Unclassified_209	0.0124934	1	A-CT	0.000134675	0	0.333333	0	0.0310988	1	A-CT	0.000134675	0	0.333333	0	0.000174107	0.0544956	A-CT	0.000134675	0	0.333333	0	NaN	NaN	NaN	0	0	0	0	NaN	NaN	NaN	0	0	0	0	NaN	NaN	NaN	0	0	0	0
MGS00210	Unclassified_210	0.0124934	1	A-CT	0.000347878	0	0.333333	0	0.0310988	1	A-CT	0.000347878	0	0.333333	0	0.000174107	0.0544956	A-CT	0.000347878	0	0.333333	0	NaN	NaN	NaN	0	0	0	0	NaN	NaN	NaN	0	0	0	0	NaN	NaN	NaN	0	0	0	0
MGS00211	Unclassified_211	0.0751982	1	A-CT	8.06856e-05	1.93162e-05	0.641026	0.333333	0.0361651	1	A-CT	8.06856e-05	2.85294e-05	0.641026	0.181818	8.37757e-06	0.00294891	A-CT	8.06856e-05	7.42362e-06	0.641026	0.111111	0.641889	1	B-CD	1.93162e-05	2.85294e-05	0.333333	0.181818	0.078806	1	B-CT	1.93162e-05	7.42362e-06	0.333333	0.111111	0.448292	1	B-CD	2.85294e-05	7.42362e-06	0.181818	0.111111
MGS00212	Unclassified_212	0.000134296	0.0541212	A-CT	0.000133824	2.74415e-05	0.897436	0.333333	0.000274192	0.108032	A-CT	0.000133824	3.24721e-05	0.897436	0.181818	4.23666e-13	1.84295e-10	A-CT	0.000133824	0	0.897436	0	0.464896	1	B-CD	2.74415e-05	3.24721e-05	0.333333	0.181818	0.000336558	0.10366	B-CT	2.74415e-05	0	0.333333	0	0.0107676	1	B-CD	3.24721e-05	0	0.181818	0
MGS00213	Unclassified_213	0.116158	1	B-CT	0	5.9095e-06	0	0.0666667	0.0665565	1	B-CD	0	1.3796e-05	0	0.0909091	0.310514	1	C-CD	0	9.61716e-06	0	0.0277778	0.822327	1	B-CD	5.9095e-06	1.3796e-05	0.0666667	0.0909091	0.559285	1	C-CD	5.9095e-06	9.61716e-06	0.0666667	0.0277778	0.408745	1	B-CD	1.3796e-05	9.61716e-06	0.0909091	0.0277778
MGS00214	Unclassified_214	NaN	NaN	NaN	0	0	0	0	NaN	NaN	NaN	0	0	0	0	0.310514	1	C-CD	0	9.30441e-06	0	0.0277778	NaN	NaN	NaN	0	0	0	0	0.546865	1	C-CD	0	9.30441e-06	0	0.0277778	0.615303	1	C-CD	0	9.30441e-06	0	0.0277778
MGS00215	Bifidobacterium bifidum	0.0462313	1	A-CT	0.000600817	0	0.230769	0	0.582886	1	A-CT	0.000600817	2.89815e-05	0.230769	0.181818	0.00855028	1	A-CT	0.000600817	1.79656e-06	0.230769	0.0277778	0.103522	1	B-CD	0	2.89815e-05	0	0.181818	0.546865	1	C-CD	0	1.79656e-06	0	0.0277778	0.0752802	1	B-CD	2.89815e-05	1.79656e-06	0.181818	0.0277778
MGS00216	Unclassified_216	0.853706	1	B-CT	0.000153062	0.00286336	0.538462	0.466667	0.0264502	1	A-CT	0.000153062	1.25148e-05	0.538462	0.181818	4.27073e-07	0.000159298	A-CT	0.000153062	0	0.538462	0	0.0988876	1	B-CT	0.00286336	1.25148e-05	0.466667	0.181818	1.44741e-05	0.00492119	B-CT	0.00286336	0	0.466667	0	0.0107676	1	B-CD	1.25148e-05	0	0.181818	0
MGS00217	Unclassified_217	0.0337232	1	A-CT	4.39268e-05	0	0.25641	0	0.196296	1	A-CT	4.39268e-05	1.63767e-06	0.25641	0.0909091	0.00127366	0.365542	A-CT	4.39268e-05	0	0.25641	0	0.275758	1	B-CD	0	1.63767e-06	0	0.0909091	NaN	NaN	NaN	0	0	0	0	0.0786087	1	B-CD	1.63767e-06	0	0.0909091	0
MGS00218	Sutterella wadsworthensis	0.501285	1	A-CT	6.15989e-05	6.89909e-06	0.128205	0.0666667	0.224553	1	A-CT	6.15989e-05	0	0.128205	0	0.494733	1	A-CT	6.15989e-05	1.04513e-05	0.128205	0.0833333	0.436275	1	B-CT	6.89909e-06	0	0.0666667	0	0.841851	1	C-CD	6.89909e-06	1.04513e-05	0.0666667	0.0833333	0.342789	1	C-CD	0	1.04513e-05	0	0.0833333
MGS00219	Unclassified_219	0.966078	1	B-CT	5.01258e-06	2.27767e-05	0.0769231	0.0666667	0.362688	1	A-CT	5.01258e-06	0	0.0769231	0	0.0947175	1	A-CT	5.01258e-06	0	0.0769231	0	0.436275	1	B-CT	2.27767e-05	0	0.0666667	0	0.132026	1	B-CT	2.27767e-05	0	0.0666667	0	NaN	NaN	NaN	0	0	0	0
MGS00220	Unclassified_220	0.0124934	1	A-CT	6.43062e-05	0	0.333333	0	0.0310988	1	A-CT	6.43062e-05	0	0.333333	0	0.000174107	0.0544956	A-CT	6.43062e-05	0	0.333333	0	NaN	NaN	NaN	0	0	0	0	NaN	NaN	NaN	0	0	0	0	NaN	NaN	NaN	0	0	0	0
MGS00221	Unclassified_221	0.19998	1	B-CT	0.000287642	0.000314241	0.897436	0.466667	0.346955	1	B-CD	0.000287642	0.000962758	0.897436	0.454545	4.23666e-13	1.84295e-10	A-CT	0.000287642	0	0.897436	0	0.777644	1	B-CD	0.000314241	0.000962758	0.466667	0.454545	1.44741e-05	0.00492119	B-CT	0.000314241	0	0.466667	0	2.65242e-05	0.0088856	B-CD	0.000962758	0	0.454545	0
MGS00222	Unclassified_222	0.08454	1	A-CT	0.00278739	1.20623e-05	0.282051	0.0666667	0.178843	1	A-CT	0.00278739	3.62792e-05	0.282051	0.0909091	0.000664993	0.196173	A-CT	0.00278739	0	0.282051	0	0.822327	1	B-CD	1.20623e-05	3.62792e-05	0.0666667	0.0909091	0.132026	1	B-CT	1.20623e-05	0	0.0666667	0	0.0786087	1	B-CD	3.62792e-05	0	0.0909091	0
MGS00223	Unclassified_223	0.209635	1	A-CT	5.31354e-05	0	0.102564	0	0.284538	1	A-CT	5.31354e-05	0	0.102564	0	0.0515135	1	A-CT	5.31354e-05	0	0.102564	0	NaN	NaN	NaN	0	0	0	0	NaN	NaN	NaN	0	0	0	0	NaN	NaN	NaN	0	0	0	0
MGS00224	Lachnospiraceae bacterium_224	0.00569353	1	B-CT	1.1091e-06	0.000455736	0.025641	0.266667	0.000872656	0.336845	B-CD	1.1091e-06	0.000815858	0.025641	0.363636	0.501882	1	C-CD	1.1091e-06	0.000274049	0.025641	0.0555556	0.465472	1	B-CD	0.000455736	0.000815858	0.266667	0.363636	0.0368616	1	B-CT	0.000455736	0.000274049	0.266667	0.0555556	0.00875615	1	B-CD	0.000815858	0.000274049	0.363636	0.0555556
MGS00225	Unclassified_225	0.107656	1	A-CT	6.97766e-05	3.60466e-05	0.74359	0.533333	0.00329547	1	A-CT	6.97766e-05	9.927e-06	0.74359	0.181818	2.44653e-07	9.19897e-05	C-CD	6.97766e-05	8.91888e-05	0.74359	0.0833333	0.0913411	1	B-CT	3.60466e-05	9.927e-06	0.533333	0.181818	0.00105468	0.305858	C-CD	3.60466e-05	8.91888e-05	0.533333	0.0833333	0.398123	1	C-CD	9.927e-06	8.91888e-05	0.181818	0.0833333
MGS00226	Unclassified_226	0.13772	1	B-CT	4.74607e-06	1.38949e-05	0.102564	0.266667	0.395016	1	B-CD	4.74607e-06	6.90065e-05	0.102564	0.181818	0.0515135	1	A-CT	4.74607e-06	0	0.102564	0	0.860524	1	B-CD	1.38949e-05	6.90065e-05	0.266667	0.181818	0.00152311	0.437132	B-CT	1.38949e-05	0	0.266667	0	0.0107676	1	B-CD	6.90065e-05	0	0.181818	0
MGS00227	Fusobacterium mortiferum	0.34087	1	B-CT	0.000268127	0.000453701	0.230769	0.333333	0.331234	1	B-CD	0.000268127	0.00027076	0.230769	0.363636	0.146135	1	C-CD	0.000268127	0.00245367	0.230769	0.333333	0.854513	1	B-CT	0.000453701	0.00027076	0.333333	0.363636	0.684323	1	C-CD	0.000453701	0.00245367	0.333333	0.333333	0.754744	1	C-CD	0.00027076	0.00245367	0.363636	0.333333
MGS00228	Unclassified_228	NaN	NaN	NaN	0	0	0	0	NaN	NaN	NaN	0	0	0	0	0.143502	1	C-CD	0	1.21983e-05	0	0.0555556	NaN	NaN	NaN	0	0	0	0	0.37281	1	C-CD	0	1.21983e-05	0	0.0555556	0.450687	1	C-CD	0	1.21983e-05	0	0.0555556
MGS00229	Ruminococcus bromii	0.0894364	1	A-CT	0.00314069	0.00158772	0.641026	0.333333	0.0192041	1	A-CT	0.00314069	0.000927962	0.641026	0.181818	2.54879e-07	9.55796e-05	A-CT	0.00314069	0.000184853	0.641026	0.0555556	0.506453	1	B-CT	0.00158772	0.000927962	0.333333	0.181818	0.00908505	1	B-CT	0.00158772	0.000184853	0.333333	0.0555556	0.185591	1	B-CD	0.000927962	0.000184853	0.181818	0.0555556
MGS00230	Unclassified_230	0.683666	1	B-CT	5.98848e-05	9.36745e-05	0.461538	0.333333	0.00724781	1	A-CT	5.98848e-05	0	0.461538	0	4.65063e-06	0.00168818	A-CT	5.98848e-05	0	0.461538	0	0.0417076	1	B-CT	9.36745e-05	0	0.333333	0	0.000336558	0.10366	B-CT	9.36745e-05	0	0.333333	0	NaN	NaN	NaN	0	0	0	0
MGS00231	Eubacterium rectale	0.0226446	1	A-CT	0.00316796	0.0017291	0.846154	0.466667	0.00386582	1	A-CT	0.00316796	0.00056413	0.846154	0.272727	1.33474e-11	5.64597e-09	A-CT	0.00316796	1.88967e-05	0.846154	0.0277778	0.374211	1	B-CT	0.0017291	0.00056413	0.466667	0.272727	9.5224e-05	0.0304717	B-CT	0.0017291	1.88967e-05	0.466667	0.0277778	0.0101816	1	B-CD	0.00056413	1.88967e-05	0.272727	0.0277778
MGS00232	Unclassified_232	3.57053e-05	0.0146749	B-CT	8.41657e-06	9.06561e-05	0.128205	0.666667	0.212206	1	B-CD	8.41657e-06	2.93485e-05	0.128205	0.272727	0.887935	1	C-CD	8.41657e-06	4.13311e-05	0.128205	0.111111	0.107724	1	B-CT	9.06561e-05	2.93485e-05	0.666667	0.272727	0.000117367	0.0370879	B-CT	9.06561e-05	4.13311e-05	0.666667	0.111111	0.216011	1	C-CD	2.93485e-05	4.13311e-05	0.272727	0.111111
MGS00233	Unclassified_233	0.178538	1	A-CT	6.9537e-05	1.75137e-05	0.333333	0.133333	0.164467	1	A-CT	6.9537e-05	3.76383e-05	0.333333	0.0909091	0.000174107	0.0544956	A-CT	6.9537e-05	0	0.333333	0	0.851642	1	B-CD	1.75137e-05	3.76383e-05	0.133333	0.0909091	0.0291126	1	B-CT	1.75137e-05	0	0.133333	0	0.0786087	1	B-CD	3.76383e-05	0	0.0909091	0
MGS00234	Unclassified_234	0.763535	1	B-CT	4.35522e-06	6.66955e-06	0.102564	0.133333	1	1	B-CD	4.35522e-06	7.55224e-06	0.102564	0.0909091	0.202215	1	A-CT	4.35522e-06	1.26731e-06	0.102564	0.0277778	0.851642	1	B-CD	6.66955e-06	7.55224e-06	0.133333	0.0909091	0.155827	1	B-CT	6.66955e-06	1.26731e-06	0.133333	0.0277778	0.369217	1	B-CD	7.55224e-06	1.26731e-06	0.0909091	0.0277778
MGS00235	Enterococcus faecalis	0.392117	1	A-CT	9.21755e-06	0	0.0512821	0	0.690455	1	A-CT	9.21755e-06	6.59531e-06	0.0512821	0.0909091	0.207398	1	C-CD	9.21755e-06	0.000408478	0.0512821	0.138889	0.275758	1	B-CD	0	6.59531e-06	0	0.0909091	0.138278	1	C-CD	0	0.000408478	0	0.138889	0.712649	1	C-CD	6.59531e-06	0.000408478	0.0909091	0.138889
MGS00236	Unclassified_236	0.460523	1	B-CT	9.86066e-05	0.00020645	0.615385	0.4	0.000894507	0.343491	A-CT	9.86066e-05	0	0.615385	0	3.27037e-08	1.25582e-05	A-CT	9.86066e-05	0	0.615385	0	0.0223602	1	B-CT	0.00020645	0	0.4	0	7.14515e-05	0.0235075	B-CT	0.00020645	0	0.4	0	NaN	NaN	NaN	0	0	0	0
MGS00237	Unclassified_237	0.0116361	1	B-CT	0.000105453	0.000118445	0.666667	0.2	0.50564	1	B-CD	0.000105453	0.000233413	0.666667	0.363636	4.21774e-05	0.0140029	C-CD	0.000105453	0.000403199	0.666667	0.138889	0.352309	1	B-CD	0.000118445	0.000233413	0.2	0.363636	0.590003	1	C-CD	0.000118445	0.000403199	0.2	0.138889	0.0996758	1	C-CD	0.000233413	0.000403199	0.363636	0.138889
MGS00238	Ruminococcus sp._238	0.0014699	0.564441	A-CT	0.000193578	5.29384e-05	0.923077	0.466667	4.74414e-05	0.0195459	A-CT	0.000193578	1.67807e-05	0.923077	0.181818	9.32279e-13	4.01812e-10	A-CT	0.000193578	2.33425e-06	0.923077	0.0833333	0.126505	1	B-CT	5.29384e-05	1.67807e-05	0.466667	0.181818	0.000883963	0.258117	B-CT	5.29384e-05	2.33425e-06	0.466667	0.0833333	0.3478	1	B-CD	1.67807e-05	2.33425e-06	0.181818	0.0833333
MGS00239	Unclassified_239	0.155356	1	A-CT	0.000108321	0	0.128205	0	0.224553	1	A-CT	0.000108321	0	0.128205	0	0.0281686	1	A-CT	0.000108321	0	0.128205	0	NaN	NaN	NaN	0	0	0	0	NaN	NaN	NaN	0	0	0	0	NaN	NaN	NaN	0	0	0	0
MGS00240	Unclassified_240	0.0300888	1	B-CT	8.63647e-07	1.62425e-05	0.025641	0.2	9.61493e-05	0.0390366	B-CD	8.63647e-07	0.000272558	0.025641	0.454545	0.350262	1	A-CT	8.63647e-07	0	0.025641	0	0.127709	1	B-CD	1.62425e-05	0.000272558	0.2	0.454545	0.00669233	1	B-CT	1.62425e-05	0	0.2	0	2.65242e-05	0.0088856	B-CD	0.000272558	0	0.454545	0
MGS00241	Unclassified_241	0.0209346	1	B-CT	7.99971e-05	0.00013691	0.512821	0.933333	0.643798	1	A-CT	7.99971e-05	6.60323e-05	0.512821	0.818182	0.284824	1	A-CT	7.99971e-05	4.85468e-05	0.512821	0.444444	0.0615288	1	B-CT	0.00013691	6.60323e-05	0.933333	0.818182	0.00085982	0.251927	B-CT	0.00013691	4.85468e-05	0.933333	0.444444	0.148357	1	B-CD	6.60323e-05	4.85468e-05	0.818182	0.444444
MGS00242	Unclassified_242	0.317324	1	A-CT	0.000107874	5.88563e-06	0.179487	0.0666667	0.41954	1	A-CT	0.000107874	1.42327e-06	0.179487	0.0909091	0.239731	1	A-CT	0.000107874	7.5878e-05	0.179487	0.0833333	0.910604	1	B-CT	5.88563e-06	1.42327e-06	0.0666667	0.0909091	0.841851	1	C-CD	5.88563e-06	7.5878e-05	0.0666667	0.0833333	1	1	C-CD	1.42327e-06	7.5878e-05	0.0909091	0.0833333
MGS00243	Unclassified_243	0.0637239	1	A-CT	5.57666e-05	5.48585e-06	0.307692	0.0666667	0.267341	1	A-CT	5.57666e-05	3.64551e-06	0.307692	0.181818	0.00171886	0.483001	A-CT	5.57666e-05	3.51924e-06	0.307692	0.0277778	0.454402	1	B-CT	5.48585e-06	3.64551e-06	0.0666667	0.181818	0.559285	1	B-CT	5.48585e-06	3.51924e-06	0.0666667	0.0277778	0.0855303	1	B-CD	3.64551e-06	3.51924e-06	0.181818	0.0277778
MGS00244	Unclassified_244	0.0984377	1	A-CT	2.97952e-05	7.74686e-06	0.410256	0.2	0.0133368	1	A-CT	2.97952e-05	0	0.410256	0	2.08291e-05	0.00718604	A-CT	2.97952e-05	0	0.410256	0	0.134604	1	B-CT	7.74686e-06	0	0.2	0	0.00669233	1	B-CT	7.74686e-06	0	0.2	0	NaN	NaN	NaN	0	0	0	0
MGS00245	Clostridiales sp._245	0.354253	1	A-CT	6.25185e-06	8.2485e-07	0.153846	0.0666667	0.441813	1	B-CD	6.25185e-06	1.71837e-05	0.153846	0.272727	0.055858	1	A-CT	6.25185e-06	4.48994e-07	0.153846	0.0277778	0.136935	1	B-CD	8.2485e-07	1.71837e-05	0.0666667	0.272727	0.559285	1	B-CT	8.2485e-07	4.48994e-07	0.0666667	0.0277778	0.0136716	1	B-CD	1.71837e-05	4.48994e-07	0.272727	0.0277778
MGS00246	Unclassified_246	0.954543	1	B-CT	9.83696e-06	1.15163e-05	0.179487	0.2	0.207716	1	B-CD	9.83696e-06	3.99154e-05	0.179487	0.363636	0.00836245	1	A-CT	9.83696e-06	0	0.179487	0	0.287785	1	B-CD	1.15163e-05	3.99154e-05	0.2	0.363636	0.00669233	1	B-CT	1.15163e-05	0	0.2	0	0.000205916	0.0673344	B-CD	3.99154e-05	0	0.363636	0
MGS00247	Unclassified_247	0.547385	1	A-CT	0.000166323	8.67465e-05	0.128205	0.0666667	0.739946	1	A-CT	0.000166323	4.57288e-05	0.128205	0.0909091	0.112029	1	A-CT	0.000166323	1.38703e-05	0.128205	0.0277778	0.910604	1	B-CT	8.67465e-05	4.57288e-05	0.0666667	0.0909091	0.518689	1	B-CT	8.67465e-05	1.38703e-05	0.0666667	0.0277778	0.369217	1	B-CD	4.57288e-05	1.38703e-05	0.0909091	0.0277778
MGS00248	Unclassified_248	0.116158	1	B-CT	0	2.6152e-05	0	0.0666667	NaN	NaN	NaN	0	0	0	0	0.070052	1	C-CD	0	4.79277e-06	0	0.0833333	0.436275	1	B-CT	2.6152e-05	0	0.0666667	0	0.911737	1	B-CT	2.6152e-05	4.79277e-06	0.0666667	0.0833333	0.342789	1	C-CD	0	4.79277e-06	0	0.0833333
MGS00249	Unclassified_249	0.516199	1	B-CT	8.90712e-07	1.42454e-06	0.025641	0.0666667	0.053077	1	B-CD	8.90712e-07	2.51209e-05	0.025641	0.181818	0.350262	1	A-CT	8.90712e-07	0	0.025641	0	0.349727	1	B-CD	1.42454e-06	2.51209e-05	0.0666667	0.181818	0.132026	1	B-CT	1.42454e-06	0	0.0666667	0	0.0107676	1	B-CD	2.51209e-05	0	0.181818	0
MGS00250	Unclassified_250	0.0042517	1	A-CT	3.4122e-05	0	0.410256	0	0.375622	1	B-CD	3.4122e-05	7.6567e-05	0.410256	0.181818	2.08291e-05	0.00718604	A-CT	3.4122e-05	0	0.410256	0	0.103522	1	B-CD	0	7.6567e-05	0	0.181818	NaN	NaN	NaN	0	0	0	0	0.0107676	1	B-CD	7.6567e-05	0	0.181818	0
MGS00251	Klebsiella oxytoca	0.144473	1	B-CT	1.58716e-06	2.61288e-06	0.025641	0.133333	0.629235	1	A-CT	1.58716e-06	0	0.025641	0	0.954549	1	C-CD	1.58716e-06	9.39024e-06	0.025641	0.0277778	0.238436	1	B-CT	2.61288e-06	0	0.133333	0	0.171136	1	C-CD	2.61288e-06	9.39024e-06	0.133333	0.0277778	0.615303	1	C-CD	0	9.39024e-06	0	0.0277778
MGS00252	Unclassified_252	0.209635	1	A-CT	3.4784e-05	0	0.102564	0	0.284538	1	A-CT	3.4784e-05	0	0.102564	0	0.0515135	1	A-CT	3.4784e-05	0	0.102564	0	NaN	NaN	NaN	0	0	0	0	NaN	NaN	NaN	0	0	0	0	NaN	NaN	NaN	0	0	0	0
MGS00253	Unclassified_253	0.00371381	1	A-CT	0.000870637	5.71968e-05	0.512821	0.0666667	0.00378018	1	A-CT	0.000870637	0	0.512821	0	8.1801e-06	0.00288758	A-CT	0.000870637	9.1082e-05	0.512821	0.0277778	0.436275	1	B-CT	5.71968e-05	0	0.0666667	0	0.559285	1	C-CD	5.71968e-05	9.1082e-05	0.0666667	0.0277778	0.615303	1	C-CD	0	9.1082e-05	0	0.0277778
MGS00254	Unclassified_254	0.883974	1	A-CT	1.3369e-05	1.4281e-06	0.0512821	0.0666667	0.468939	1	A-CT	1.3369e-05	0	0.0512821	0	0.177374	1	A-CT	1.3369e-05	0	0.0512821	0	0.436275	1	B-CT	1.4281e-06	0	0.0666667	0	0.132026	1	B-CT	1.4281e-06	0	0.0666667	0	NaN	NaN	NaN	0	0	0	0
MGS00255	Unclassified_255	0.209635	1	A-CT	6.37227e-05	0	0.102564	0	0.284538	1	A-CT	6.37227e-05	0	0.102564	0	0.0515135	1	A-CT	6.37227e-05	0	0.102564	0	NaN	NaN	NaN	0	0	0	0	NaN	NaN	NaN	0	0	0	0	NaN	NaN	NaN	0	0	0	0
MGS00256	Unclassified_256	0.199643	1	A-CT	0.000239967	0.000144068	0.230769	0.0666667	0.0866991	1	A-CT	0.000239967	0	0.230769	0	0.00855028	1	A-CT	0.000239967	7.16755e-07	0.230769	0.0277778	0.436275	1	B-CT	0.000144068	0	0.0666667	0	0.518689	1	B-CT	0.000144068	7.16755e-07	0.0666667	0.0277778	0.615303	1	C-CD	0	7.16755e-07	0	0.0277778
MGS00257	Prevotella buccae	0.116158	1	B-CT	0	3.50861e-06	0	0.0666667	NaN	NaN	NaN	0	0	0	0	0.070052	1	C-CD	0	3.63644e-05	0	0.0833333	0.436275	1	B-CT	3.50861e-06	0	0.0666667	0	0.841851	1	C-CD	3.50861e-06	3.63644e-05	0.0666667	0.0833333	0.342789	1	C-CD	0	3.63644e-05	0	0.0833333
MGS00258	Unclassified_258	0.474853	1	A-CT	0.000430082	0.000317134	0.923077	1	0.000605507	0.235052	A-CT	0.000430082	5.87634e-05	0.923077	0.454545	2.32666e-10	9.58586e-08	A-CT	0.000430082	6.60122e-05	0.923077	0.111111	0.00291887	1	B-CT	0.000317134	5.87634e-05	1	0.454545	3.49667e-08	1.23782e-05	B-CT	0.000317134	6.60122e-05	1	0.111111	0.0222131	1	C-CD	5.87634e-05	6.60122e-05	0.454545	0.111111
MGS00259	Lactobacillus mucosae	0.392117	1	A-CT	2.91755e-06	0	0.0512821	0	0.608638	1	B-CD	2.91755e-06	1.65221e-05	0.0512821	0.0909091	0.0231742	1	C-CD	2.91755e-06	0.000491503	0.0512821	0.222222	0.275758	1	B-CD	0	1.65221e-05	0	0.0909091	0.0520088	1	C-CD	0	0.000491503	0	0.222222	0.314343	1	C-CD	1.65221e-05	0.000491503	0.0909091	0.222222
MGS00260	Unclassified_260	0.00300495	1	A-CT	0.000228088	7.37878e-05	0.846154	0.666667	0.000382408	0.149904	A-CT	0.000228088	3.32785e-05	0.846154	0.272727	1.04909e-11	4.45864e-09	A-CT	0.000228088	2.32532e-06	0.846154	0.0277778	0.0961179	1	B-CT	7.37878e-05	3.32785e-05	0.666667	0.272727	7.73211e-07	0.000269851	B-CT	7.37878e-05	2.32532e-06	0.666667	0.0277778	0.0118127	1	B-CD	3.32785e-05	2.32532e-06	0.272727	0.0277778
MGS00261	Unclassified_261	0.0629813	1	A-CT	0.00185605	0	0.205128	0	0.110468	1	A-CT	0.00185605	0	0.205128	0	0.0208306	1	A-CT	0.00185605	0.000246581	0.205128	0.0277778	NaN	NaN	NaN	0	0	0	0	0.546865	1	C-CD	0	0.000246581	0	0.0277778	0.615303	1	C-CD	0	0.000246581	0	0.0277778
MGS00262	Unclassified_262	NaN	NaN	NaN	0	0	0	0	NaN	NaN	NaN	0	0	0	0	NaN	NaN	NaN	0	0	0	0	NaN	NaN	NaN	0	0	0	0	NaN	NaN	NaN	0	0	0	0	NaN	NaN	NaN	0	0	0	0
MGS00263	Bacteroides finegoldii	0.212239	1	A-CT	0.00019318	0.000145831	0.333333	0.133333	0.28315	1	B-CD	0.00019318	0.000289904	0.333333	0.545455	0.125107	1	C-CD	0.00019318	0.000237899	0.333333	0.166667	0.06117	1	B-CD	0.000145831	0.000289904	0.133333	0.545455	0.831899	1	C-CD	0.000145831	0.000237899	0.133333	0.166667	0.0207967	1	B-CD	0.000289904	0.000237899	0.545455	0.166667
MGS00264	Unclassified_264	0.00881277	1	A-CT	0.000154695	0	0.358974	0	0.0236492	1	A-CT	0.000154695	0	0.358974	0	8.71597e-05	0.0281526	A-CT	0.000154695	0	0.358974	0	NaN	NaN	NaN	0	0	0	0	NaN	NaN	NaN	0	0	0	0	NaN	NaN	NaN	0	0	0	0
MGS00265	Unclassified_265	0.00569353	1	B-CT	1.21981e-06	0.000491192	0.025641	0.266667	0.629235	1	A-CT	1.21981e-06	0	0.025641	0	0.954549	1	C-CD	1.21981e-06	3.73068e-05	0.025641	0.0277778	0.0756505	1	B-CT	0.000491192	0	0.266667	0	0.0116093	1	B-CT	0.000491192	3.73068e-05	0.266667	0.0277778	0.615303	1	C-CD	0	3.73068e-05	0	0.0277778
MGS00266	Unclassified_266	0.155356	1	A-CT	0.000499715	0	0.128205	0	0.224553	1	A-CT	0.000499715	0	0.128205	0	0.318233	1	C-CD	0.000499715	0.000523183	0.128205	0.0555556	NaN	NaN	NaN	0	0	0	0	0.37281	1	C-CD	0	0.000523183	0	0.0555556	0.450687	1	C-CD	0	0.000523183	0	0.0555556
MGS00267	Unclassified_267	0.478799	1	B-CT	7.01039e-07	0.000155142	0.025641	0.0666667	0.369913	1	B-CD	7.01039e-07	1.96035e-06	0.025641	0.0909091	0.350262	1	A-CT	7.01039e-07	0	0.025641	0	0.910604	1	B-CT	0.000155142	1.96035e-06	0.0666667	0.0909091	0.132026	1	B-CT	0.000155142	0	0.0666667	0	0.0786087	1	B-CD	1.96035e-06	0	0.0909091	0
MGS00268	Collinsella tanakaei	0.842647	1	B-CT	1.18122e-05	4.21616e-05	0.128205	0.133333	0.803405	1	B-CD	1.18122e-05	1.63095e-05	0.128205	0.0909091	0.0281686	1	A-CT	1.18122e-05	0	0.128205	0	0.708369	1	B-CT	4.21616e-05	1.63095e-05	0.133333	0.0909091	0.0291126	1	B-CT	4.21616e-05	0	0.133333	0	0.0786087	1	B-CD	1.63095e-05	0	0.0909091	0
MGS00269	Unclassified_269	0.0101274	1	A-CT	3.59912e-05	5.16072e-06	0.512821	0.133333	0.00378018	1	A-CT	3.59912e-05	0	0.512821	0	4.34076e-06	0.00158004	A-CT	3.59912e-05	1.18308e-06	0.512821	0.0277778	0.238436	1	B-CT	5.16072e-06	0	0.133333	0	0.155827	1	B-CT	5.16072e-06	1.18308e-06	0.133333	0.0277778	0.615303	1	C-CD	0	1.18308e-06	0	0.0277778
MGS00270	Unclassified_270	0.0853588	1	A-CT	3.0707e-05	0	0.179487	0	0.41954	1	A-CT	3.0707e-05	2.09585e-06	0.179487	0.0909091	0.00836245	1	A-CT	3.0707e-05	0	0.179487	0	0.275758	1	B-CD	0	2.09585e-06	0	0.0909091	NaN	NaN	NaN	0	0	0	0	0.0786087	1	B-CD	2.09585e-06	0	0.0909091	0
MGS00271	Unclassified_271	0.0200732	1	A-CT	0.000127099	5.93427e-05	0.435897	0.0666667	0.179729	1	A-CT	0.000127099	9.35185e-05	0.435897	0.181818	0.0115373	1	A-CT	0.000127099	3.3565e-05	0.435897	0.166667	0.400007	1	B-CD	5.93427e-05	9.35185e-05	0.0666667	0.181818	0.416779	1	B-CT	5.93427e-05	3.3565e-05	0.0666667	0.166667	0.862909	1	B-CD	9.35185e-05	3.3565e-05	0.181818	0.166667
MGS00272	Blautia hansenii	0.450074	1	A-CT	2.57346e-05	1.41981e-05	0.153846	0.266667	0.144797	1	B-CD	2.57346e-05	0.000150841	0.153846	0.363636	0.194862	1	C-CD	2.57346e-05	5.34423e-05	0.153846	0.0555556	0.391556	1	B-CD	1.41981e-05	0.000150841	0.266667	0.363636	0.0481022	1	C-CD	1.41981e-05	5.34423e-05	0.266667	0.0555556	0.0112521	1	B-CD	0.000150841	5.34423e-05	0.363636	0.0555556
MGS00273	Erysipelotrichaceae bacterium sp._273	0.116158	1	B-CT	0	1.97943e-06	0	0.0666667	0.000967958	0.370728	B-CD	0	2.54622e-05	0	0.272727	0.310514	1	C-CD	0	3.40669e-05	0	0.0277778	0.136935	1	B-CD	1.97943e-06	2.54622e-05	0.0666667	0.272727	0.559285	1	C-CD	1.97943e-06	3.40669e-05	0.0666667	0.0277778	0.0157842	1	C-CD	2.54622e-05	3.40669e-05	0.272727	0.0277778
MGS00274	Unclassified_274	NaN	NaN	NaN	0	0	0	0	NaN	NaN	NaN	0	0	0	0	0.310514	1	C-CD	0	3.89088e-05	0	0.0277778	NaN	NaN	NaN	0	0	0	0	0.546865	1	C-CD	0	3.89088e-05	0	0.0277778	0.615303	1	C-CD	0	3.89088e-05	0	0.0277778
MGS00275	Streptococcus gallolyticus	0.845723	1	A-CT	3.9802e-05	3.96749e-05	0.0512821	0.0666667	0.00657514	1	B-CD	3.9802e-05	0.000129069	0.0512821	0.363636	0.623789	1	A-CT	3.9802e-05	3.55817e-06	0.0512821	0.0833333	0.0827881	1	B-CD	3.96749e-05	0.000129069	0.0666667	0.363636	0.911737	1	B-CT	3.96749e-05	3.55817e-06	0.0666667	0.0833333	0.0166984	1	B-CD	0.000129069	3.55817e-06	0.363636	0.0833333
MGS00276	Unclassified_276	0.478799	1	B-CT	1.26153e-06	4.99897e-05	0.025641	0.0666667	0.629235	1	A-CT	1.26153e-06	0	0.025641	0	0.350262	1	A-CT	1.26153e-06	0	0.025641	0	0.436275	1	B-CT	4.99897e-05	0	0.0666667	0	0.132026	1	B-CT	4.99897e-05	0	0.0666667	0	NaN	NaN	NaN	0	0	0	0
MGS00277	Unclassified_277	0.898479	1	A-CT	5.06536e-06	2.25629e-06	0.0769231	0.0666667	0.842182	1	B-CD	5.06536e-06	2.67425e-05	0.0769231	0.0909091	0.759183	1	C-CD	5.06536e-06	2.03992e-05	0.0769231	0.0555556	0.822327	1	B-CD	2.25629e-06	2.67425e-05	0.0666667	0.0909091	0.939394	1	C-CD	2.25629e-06	2.03992e-05	0.0666667	0.0555556	0.699944	1	B-CD	2.67425e-05	2.03992e-05	0.0909091	0.0555556
MGS00278	Unclassified_278	NaN	NaN	NaN	0	0	0	0	NaN	NaN	NaN	0	0	0	0	NaN	NaN	NaN	0	0	0	0	NaN	NaN	NaN	0	0	0	0	NaN	NaN	NaN	0	0	0	0	NaN	NaN	NaN	0	0	0	0
MGS00279	Unclassified_279	0.0230712	1	B-CT	0	3.68125e-06	0	0.133333	0.00792085	1	B-CD	0	0.000888703	0	0.181818	NaN	NaN	NaN	0	0	0	0	0.649502	1	B-CD	3.68125e-06	0.000888703	0.133333	0.181818	0.0291126	1	B-CT	3.68125e-06	0	0.133333	0	0.0107676	1	B-CD	0.000888703	0	0.181818	0
MGS00280	Unclassified_280	0.116158	1	B-CT	0	2.57468e-06	0	0.0666667	NaN	NaN	NaN	0	0	0	0	NaN	NaN	NaN	0	0	0	0	0.436275	1	B-CT	2.57468e-06	0	0.0666667	0	0.132026	1	B-CT	2.57468e-06	0	0.0666667	0	NaN	NaN	NaN	0	0	0	0
MGS00281	Parabacteroides johnsonii	0.155356	1	A-CT	4.39547e-05	0	0.128205	0	0.678211	1	A-CT	4.39547e-05	4.02309e-06	0.128205	0.0909091	0.298284	1	A-CT	4.39547e-05	1.8113e-05	0.128205	0.0555556	0.275758	1	B-CD	0	4.02309e-06	0	0.0909091	0.37281	1	C-CD	0	1.8113e-05	0	0.0555556	0.744345	1	C-CD	4.02309e-06	1.8113e-05	0.0909091	0.0555556
MGS00282	Bifidobacterium adolescentis	0.893599	1	B-CT	0.000421829	0.000440126	0.384615	0.333333	0.0178374	1	A-CT	0.000421829	0	0.384615	0	0.000561362	0.166724	A-CT	0.000421829	1.22686e-05	0.384615	0.0555556	0.0417076	1	B-CT	0.000440126	0	0.333333	0	0.00740754	1	B-CT	0.000440126	1.22686e-05	0.333333	0.0555556	0.450687	1	C-CD	0	1.22686e-05	0	0.0555556
MGS00283	Unclassified_283	NaN	NaN	NaN	0	0	0	0	NaN	NaN	NaN	0	0	0	0	NaN	NaN	NaN	0	0	0	0	NaN	NaN	NaN	0	0	0	0	NaN	NaN	NaN	0	0	0	0	NaN	NaN	NaN	0	0	0	0
MGS00284	Unclassified_284	0.257187	1	A-CT	0.000284928	8.33608e-05	0.282051	0.133333	0.22274	1	A-CT	0.000284928	9.18683e-05	0.282051	0.0909091	0.00256327	0.699772	A-CT	0.000284928	4.13281e-06	0.282051	0.0277778	0.851642	1	B-CD	8.33608e-05	9.18683e-05	0.133333	0.0909091	0.141579	1	B-CT	8.33608e-05	4.13281e-06	0.133333	0.0277778	0.369217	1	B-CD	9.18683e-05	4.13281e-06	0.0909091	0.0277778
MGS00285	Unclassified_285	0.0629813	1	A-CT	0.00103489	0	0.205128	0	0.110468	1	A-CT	0.00103489	0	0.205128	0	0.00451062	1	A-CT	0.00103489	0	0.205128	0	NaN	NaN	NaN	0	0	0	0	NaN	NaN	NaN	0	0	0	0	NaN	NaN	NaN	0	0	0	0
MGS00286	Unclassified_286	0.0399183	1	A-CT	6.78366e-05	8.36301e-06	0.358974	0.0666667	0.0938131	1	A-CT	6.78366e-05	7.16202e-06	0.358974	0.0909091	8.71597e-05	0.0281526	A-CT	6.78366e-05	0	0.358974	0	0.910604	1	B-CT	8.36301e-06	7.16202e-06	0.0666667	0.0909091	0.132026	1	B-CT	8.36301e-06	0	0.0666667	0	0.0786087	1	B-CD	7.16202e-06	0	0.0909091	0
MGS00287	Unclassified_287	0.766082	1	A-CT	0.000697672	0.000623884	0.179487	0.133333	0.557157	1	A-CT	0.000697672	0.000655013	0.179487	0.0909091	0.00836245	1	A-CT	0.000697672	0	0.179487	0	0.851642	1	B-CD	0.000623884	0.000655013	0.133333	0.0909091	0.0291126	1	B-CT	0.000623884	0	0.133333	0	0.0786087	1	B-CD	0.000655013	0	0.0909091	0
MGS00288	Prevotella copri	0.0138219	1	A-CT	0.00631927	2.05845e-06	0.410256	0.0666667	0.0349971	1	A-CT	0.00631927	1.56406e-06	0.410256	0.0909091	0.00449632	1	A-CT	0.00631927	0.00151913	0.410256	0.111111	0.910604	1	B-CT	2.05845e-06	1.56406e-06	0.0666667	0.0909091	0.588635	1	C-CD	2.05845e-06	0.00151913	0.0666667	0.111111	0.796262	1	C-CD	1.56406e-06	0.00151913	0.0909091	0.111111
MGS00289	Unclassified_289	0.222554	1	A-CT	0.000117918	2.84766e-05	0.205128	0.0666667	0.110468	1	A-CT	0.000117918	0	0.205128	0	0.00451062	1	A-CT	0.000117918	0	0.205128	0	0.436275	1	B-CT	2.84766e-05	0	0.0666667	0	0.132026	1	B-CT	2.84766e-05	0	0.0666667	0	NaN	NaN	NaN	0	0	0	0
MGS00290	Unclassified_290	0.392117	1	A-CT	5.23832e-06	0	0.0512821	0	0.468939	1	A-CT	5.23832e-06	0	0.0512821	0	0.177374	1	A-CT	5.23832e-06	0	0.0512821	0	NaN	NaN	NaN	0	0	0	0	NaN	NaN	NaN	0	0	0	0	NaN	NaN	NaN	0	0	0	0
MGS00291	Unclassified_291	NaN	NaN	NaN	0	0	0	0	NaN	NaN	NaN	0	0	0	0	NaN	NaN	NaN	0	0	0	0	NaN	NaN	NaN	0	0	0	0	NaN	NaN	NaN	0	0	0	0	NaN	NaN	NaN	0	0	0	0
MGS00292	Dorea longicatena	0.0575494	1	A-CT	0.00016158	3.7239e-05	0.410256	0.133333	0.0521443	1	A-CT	0.00016158	1.50235e-05	0.410256	0.0909091	2.08291e-05	0.00718604	A-CT	0.00016158	0	0.410256	0	0.779066	1	B-CT	3.7239e-05	1.50235e-05	0.133333	0.0909091	0.0291126	1	B-CT	3.7239e-05	0	0.133333	0	0.0786087	1	B-CD	1.50235e-05	0	0.0909091	0
MGS00293	Bacteroides ovatus	0.523485	1	B-CT	0.000663257	0.00119003	0.897436	0.8	0.412005	1	B-CD	0.000663257	0.00109473	0.897436	0.818182	0.339739	1	C-CD	0.000663257	0.00188248	0.897436	0.638889	0.958466	1	B-CT	0.00119003	0.00109473	0.8	0.818182	0.366571	1	C-CD	0.00119003	0.00188248	0.8	0.638889	0.406458	1	C-CD	0.00109473	0.00188248	0.818182	0.638889
MGS00294	Unclassified_294	0.188213	1	A-CT	0.000527604	0.000369063	0.205128	0.4	0.110468	1	A-CT	0.000527604	0	0.205128	0	0.0161731	1	A-CT	0.000527604	4.36995e-07	0.205128	0.0277778	0.0223602	1	B-CT	0.000369063	0	0.4	0	0.000372163	0.113137	B-CT	0.000369063	4.36995e-07	0.4	0.0277778	0.615303	1	C-CD	0	4.36995e-07	0	0.0277778
MGS00295	Oxalobacter formigenes	0.0462313	1	A-CT	1.09909e-05	0	0.230769	0	0.722329	1	A-CT	1.09909e-05	8.38788e-06	0.230769	0.181818	0.00241003	0.667578	A-CT	1.09909e-05	0	0.230769	0	0.103522	1	B-CD	0	8.38788e-06	0	0.181818	NaN	NaN	NaN	0	0	0	0	0.0107676	1	B-CD	8.38788e-06	0	0.181818	0
MGS00296	Unclassified_296	0.209635	1	A-CT	0.00014867	0	0.102564	0	0.284538	1	A-CT	0.00014867	0	0.102564	0	0.0515135	1	A-CT	0.00014867	0	0.102564	0	NaN	NaN	NaN	0	0	0	0	NaN	NaN	NaN	0	0	0	0	NaN	NaN	NaN	0	0	0	0
MGS00297	Unclassified_297	0.00845046	1	A-CT	9.55162e-05	3.94073e-05	0.717949	0.2	0.00445364	1	A-CT	9.55162e-05	2.78341e-05	0.717949	0.181818	7.78437e-10	3.16824e-07	A-CT	9.55162e-05	0	0.717949	0	0.880097	1	B-CT	3.94073e-05	2.78341e-05	0.2	0.181818	0.00669233	1	B-CT	3.94073e-05	0	0.2	0	0.0107676	1	B-CD	2.78341e-05	0	0.181818	0
MGS00298	Unclassified_298	0.00035746	0.140482	A-CT	0.000111592	0	0.564103	0	0.0018846	0.704841	A-CT	0.000111592	0	0.564103	0	2.13414e-06	0.000783229	A-CT	0.000111592	3.92626e-05	0.564103	0.0277778	NaN	NaN	NaN	0	0	0	0	0.546865	1	C-CD	0	3.92626e-05	0	0.0277778	0.615303	1	C-CD	0	3.92626e-05	0	0.0277778
MGS00299	Lactobacillus fermentum	0.562705	1	A-CT	4.75573e-07	0	0.025641	0	0.629235	1	A-CT	4.75573e-07	0	0.025641	0	0.0329433	1	C-CD	4.75573e-07	2.82508e-05	0.025641	0.166667	NaN	NaN	NaN	0	0	0	0	0.100181	1	C-CD	0	2.82508e-05	0	0.166667	0.15907	1	C-CD	0	2.82508e-05	0	0.166667
MGS00300	Unclassified_300	0.0040569	1	A-CT	6.17706e-05	3.16068e-05	0.564103	0.0666667	0.00427214	1	A-CT	6.17706e-05	1.63782e-06	0.564103	0.0909091	1.85209e-07	7.01943e-05	A-CT	6.17706e-05	0	0.564103	0	0.910604	1	B-CT	3.16068e-05	1.63782e-06	0.0666667	0.0909091	0.132026	1	B-CT	3.16068e-05	0	0.0666667	0	0.0786087	1	B-CD	1.63782e-06	0	0.0909091	0
MGS00301	Clostridium scindens_301	0.000188014	0.0753935	B-CT	8.29647e-06	9.15724e-05	0.128205	0.6	0.00984833	1	B-CD	8.29647e-06	0.000276055	0.128205	0.454545	0.794663	1	C-CD	8.29647e-06	4.98851e-05	0.128205	0.138889	0.956425	1	B-CD	9.15724e-05	0.000276055	0.6	0.454545	0.0028453	0.762541	B-CT	9.15724e-05	4.98851e-05	0.6	0.138889	0.0257995	1	B-CD	0.000276055	4.98851e-05	0.454545	0.138889
MGS00302	Unclassified_302	0.814699	1	A-CT	0.000158256	5.55316e-05	0.153846	0.133333	0.177516	1	A-CT	0.000158256	0	0.153846	0	0.0153863	1	A-CT	0.000158256	0	0.153846	0	0.238436	1	B-CT	5.55316e-05	0	0.133333	0	0.0291126	1	B-CT	5.55316e-05	0	0.133333	0	NaN	NaN	NaN	0	0	0	0
MGS00303	Unclassified_303	0.400462	1	A-CT	3.64244e-05	2.5541e-05	0.153846	0.266667	0.363362	1	B-CD	3.64244e-05	7.69779e-05	0.153846	0.272727	0.0586071	1	A-CT	3.64244e-05	7.3772e-07	0.153846	0.0277778	0.894293	1	B-CD	2.5541e-05	7.69779e-05	0.266667	0.272727	0.00819364	1	B-CT	2.5541e-05	7.3772e-07	0.266667	0.0277778	0.0101816	1	B-CD	7.69779e-05	7.3772e-07	0.272727	0.0277778
MGS00304	Unclassified_304	0.0853588	1	A-CT	3.98721e-05	0	0.179487	0	0.140215	1	A-CT	3.98721e-05	0	0.179487	0	0.00836245	1	A-CT	3.98721e-05	0	0.179487	0	NaN	NaN	NaN	0	0	0	0	NaN	NaN	NaN	0	0	0	0	NaN	NaN	NaN	0	0	0	0
MGS00305	Unclassified_305	0.0337232	1	A-CT	3.48592e-05	0	0.25641	0	0.0677164	1	A-CT	3.48592e-05	0	0.25641	0	0.00446168	1	A-CT	3.48592e-05	7.02584e-07	0.25641	0.0277778	NaN	NaN	NaN	0	0	0	0	0.546865	1	C-CD	0	7.02584e-07	0	0.0277778	0.615303	1	C-CD	0	7.02584e-07	0	0.0277778
MGS00306	Unclassified_306	0.115258	1	A-CT	1.55521e-05	0	0.153846	0	0.135783	1	B-CD	1.55521e-05	3.42683e-05	0.153846	0.363636	0.0644428	1	A-CT	1.55521e-05	9.2681e-07	0.153846	0.0277778	0.0147883	1	B-CD	0	3.42683e-05	0	0.363636	0.546865	1	C-CD	0	9.2681e-07	0	0.0277778	0.00165974	0.507879	B-CD	3.42683e-05	9.2681e-07	0.363636	0.0277778
MGS00307	Bifidobacterium dentium	0.516199	1	B-CT	4.50382e-06	6.63765e-06	0.025641	0.0666667	0.629235	1	A-CT	4.50382e-06	0	0.025641	0	0.0425898	1	C-CD	4.50382e-06	5.29686e-05	0.025641	0.166667	0.436275	1	B-CT	6.63765e-06	0	0.0666667	0	0.397231	1	C-CD	6.63765e-06	5.29686e-05	0.0666667	0.166667	0.15907	1	C-CD	0	5.29686e-05	0	0.166667
MGS00308	Unclassified_308	0.000866643	0.339724	A-CT	0.000314988	4.24972e-05	0.641026	0.0666667	0.000604248	0.235052	A-CT	0.000314988	0	0.641026	0	1.32991e-08	5.18666e-06	A-CT	0.000314988	0	0.641026	0	0.436275	1	B-CT	4.24972e-05	0	0.0666667	0	0.132026	1	B-CT	4.24972e-05	0	0.0666667	0	NaN	NaN	NaN	0	0	0	0
MGS00309	Phascolarctobacterium sp.	0.392117	1	A-CT	7.84841e-05	0	0.0512821	0	0.204339	1	A-CT	7.84841e-05	5.19565e-05	0.0512821	0.181818	0.924064	1	C-CD	7.84841e-05	0.000119981	0.0512821	0.0555556	0.103522	1	B-CD	0	5.19565e-05	0	0.181818	0.37281	1	C-CD	0	0.000119981	0	0.0555556	0.242807	1	C-CD	5.19565e-05	0.000119981	0.181818	0.0555556
MGS00310	Unclassified_310	0.932217	1	A-CT	1.12785e-05	9.57923e-06	0.0769231	0.0666667	0.362688	1	A-CT	1.12785e-05	0	0.0769231	0	0.0947175	1	A-CT	1.12785e-05	0	0.0769231	0	0.436275	1	B-CT	9.57923e-06	0	0.0666667	0	0.132026	1	B-CT	9.57923e-06	0	0.0666667	0	NaN	NaN	NaN	0	0	0	0
MGS00311	Unclassified_311	0.00105105	0.408859	A-CT	0.000259218	4.58856e-05	0.794872	0.4	0.0151502	1	A-CT	0.000259218	0.00019839	0.794872	0.272727	3.64996e-11	1.51838e-08	A-CT	0.000259218	0	0.794872	0	0.668762	1	B-CD	4.58856e-05	0.00019839	0.4	0.272727	7.14515e-05	0.0235075	B-CT	4.58856e-05	0	0.4	0	0.00151335	0.476707	B-CD	0.00019839	0	0.272727	0
MGS00312	Unclassified_312	0.0853588	1	A-CT	2.70248e-05	0	0.179487	0	0.140215	1	A-CT	2.70248e-05	0	0.179487	0	0.00836245	1	A-CT	2.70248e-05	0	0.179487	0	NaN	NaN	NaN	0	0	0	0	NaN	NaN	NaN	0	0	0	0	NaN	NaN	NaN	0	0	0	0
MGS00313	Unclassified_313	0.115258	1	A-CT	9.648e-06	0	0.153846	0	0.177516	1	A-CT	9.648e-06	0	0.153846	0	0.0153863	1	A-CT	9.648e-06	0	0.153846	0	NaN	NaN	NaN	0	0	0	0	NaN	NaN	NaN	0	0	0	0	NaN	NaN	NaN	0	0	0	0
MGS00314	Unclassified_314	0.729631	1	A-CT	6.70273e-05	2.42119e-05	0.102564	0.0666667	0.44274	1	B-CD	6.70273e-05	0.000188255	0.102564	0.181818	0.506076	1	C-CD	6.70273e-05	0.000141284	0.102564	0.0555556	0.400007	1	B-CD	2.42119e-05	0.000188255	0.0666667	0.181818	0.939394	1	C-CD	2.42119e-05	0.000141284	0.0666667	0.0555556	0.222498	1	B-CD	0.000188255	0.000141284	0.181818	0.0555556
MGS00315	Unclassified_315	0.155356	1	A-CT	1.58783e-05	0	0.128205	0	0.224553	1	A-CT	1.58783e-05	0	0.128205	0	0.0281686	1	A-CT	1.58783e-05	0	0.128205	0	NaN	NaN	NaN	0	0	0	0	NaN	NaN	NaN	0	0	0	0	NaN	NaN	NaN	0	0	0	0
MGS00316	Unclassified_316	NaN	NaN	NaN	0	0	0	0	NaN	NaN	NaN	0	0	0	0	0.0348088	1	C-CD	0	1.64837e-05	0	0.111111	NaN	NaN	NaN	0	0	0	0	0.190872	1	C-CD	0	1.64837e-05	0	0.111111	0.264384	1	C-CD	0	1.64837e-05	0	0.111111
MGS00317	Unclassified_317	0.842647	1	B-CT	6.54296e-05	0.000230278	0.128205	0.133333	0.678211	1	A-CT	6.54296e-05	2.45881e-06	0.128205	0.0909091	0.250358	1	C-CD	6.54296e-05	0.000337	0.128205	0.222222	0.708369	1	B-CT	0.000230278	2.45881e-06	0.133333	0.0909091	0.502234	1	C-CD	0.000230278	0.000337	0.133333	0.222222	0.29707	1	C-CD	2.45881e-06	0.000337	0.0909091	0.222222
MGS00318	Eubacterium cylindroides	0.898479	1	A-CT	1.2618e-05	3.2126e-06	0.0769231	0.0666667	0.362688	1	A-CT	1.2618e-05	0	0.0769231	0	0.376113	1	C-CD	1.2618e-05	2.94377e-05	0.0769231	0.0277778	0.436275	1	B-CT	3.2126e-06	0	0.0666667	0	0.559285	1	C-CD	3.2126e-06	2.94377e-05	0.0666667	0.0277778	0.615303	1	C-CD	0	2.94377e-05	0	0.0277778
MGS00319	Unclassified_319	0.00986352	1	A-CT	7.63872e-05	3.54028e-06	0.461538	0.0666667	0.0210252	1	A-CT	7.63872e-05	2.1472e-06	0.461538	0.0909091	4.65063e-06	0.00168818	A-CT	7.63872e-05	0	0.461538	0	0.910604	1	B-CT	3.54028e-06	2.1472e-06	0.0666667	0.0909091	0.132026	1	B-CT	3.54028e-06	0	0.0666667	0	0.0786087	1	B-CD	2.1472e-06	0	0.0909091	0
MGS00320	Unclassified_320	0.547385	1	A-CT	2.77482e-05	6.9729e-06	0.128205	0.0666667	0.224553	1	A-CT	2.77482e-05	0	0.128205	0	0.117208	1	A-CT	2.77482e-05	3.30486e-06	0.128205	0.0277778	0.436275	1	B-CT	6.9729e-06	0	0.0666667	0	0.559285	1	B-CT	6.9729e-06	3.30486e-06	0.0666667	0.0277778	0.615303	1	C-CD	0	3.30486e-06	0	0.0277778
MGS00321	Unclassified_321	0.115258	1	A-CT	0.000210232	0	0.153846	0	0.177516	1	A-CT	0.000210232	0	0.153846	0	0.0153863	1	A-CT	0.000210232	0	0.153846	0	NaN	NaN	NaN	0	0	0	0	NaN	NaN	NaN	0	0	0	0	NaN	NaN	NaN	0	0	0	0
MGS00322	Eubacterium dolichum	0.763535	1	B-CT	1.30736e-05	1.97265e-05	0.102564	0.133333	0.284538	1	A-CT	1.30736e-05	0	0.102564	0	0.0515135	1	A-CT	1.30736e-05	0	0.102564	0	0.238436	1	B-CT	1.97265e-05	0	0.133333	0	0.0291126	1	B-CT	1.97265e-05	0	0.133333	0	NaN	NaN	NaN	0	0	0	0
MGS00323	Unclassified_323	0.115258	1	A-CT	0.000114895	0	0.153846	0	0.177516	1	A-CT	0.000114895	0	0.153846	0	0.0153863	1	A-CT	0.000114895	0	0.153846	0	NaN	NaN	NaN	0	0	0	0	NaN	NaN	NaN	0	0	0	0	NaN	NaN	NaN	0	0	0	0
MGS00324	Unclassified_324	0.392117	1	A-CT	4.03106e-06	0	0.0512821	0	0.468939	1	A-CT	4.03106e-06	0	0.0512821	0	0.177374	1	A-CT	4.03106e-06	0	0.0512821	0	NaN	NaN	NaN	0	0	0	0	NaN	NaN	NaN	0	0	0	0	NaN	NaN	NaN	0	0	0	0
MGS00325	Unclassified_325	0.122569	1	A-CT	0.000125259	3.69698e-05	0.487179	0.266667	0.0472866	1	A-CT	0.000125259	7.61336e-06	0.487179	0.181818	8.09771e-06	0.00287469	A-CT	0.000125259	1.47073e-06	0.487179	0.0277778	0.550238	1	B-CT	3.69698e-05	7.61336e-06	0.266667	0.181818	0.00921631	1	B-CT	3.69698e-05	1.47073e-06	0.266667	0.0277778	0.0855303	1	B-CD	7.61336e-06	1.47073e-06	0.181818	0.0277778
MGS00326	Unclassified_326	0.155356	1	A-CT	0.000232476	0	0.128205	0	0.224553	1	A-CT	0.000232476	0	0.128205	0	0.0281686	1	A-CT	0.000232476	0	0.128205	0	NaN	NaN	NaN	0	0	0	0	NaN	NaN	NaN	0	0	0	0	NaN	NaN	NaN	0	0	0	0
MGS00327	Lactobacillus salivarius	NaN	NaN	NaN	0	0	0	0	0.0665565	1	B-CD	0	2.68695e-06	0	0.0909091	0.0173661	1	C-CD	0	0.000741997	0	0.138889	0.275758	1	B-CD	0	2.68695e-06	0	0.0909091	0.138278	1	C-CD	0	0.000741997	0	0.138889	0.618281	1	C-CD	2.68695e-06	0.000741997	0.0909091	0.138889
MGS00328	Unclassified_328	0.155356	1	A-CT	3.43608e-05	0	0.128205	0	0.641368	1	B-CD	3.43608e-05	0.000313067	0.128205	0.181818	0.520083	1	C-CD	3.43608e-05	3.67899e-05	0.128205	0.0833333	0.103522	1	B-CD	0	0.000313067	0	0.181818	0.264797	1	C-CD	0	3.67899e-05	0	0.0833333	0.3478	1	B-CD	0.000313067	3.67899e-05	0.181818	0.0833333
MGS00329	Unclassified_329	0.0306026	1	A-CT	0.000175288	0.000122474	0.820513	0.4	0.010347	1	A-CT	0.000175288	6.42115e-05	0.820513	0.272727	2.38015e-11	9.99661e-09	A-CT	0.000175288	5.36701e-07	0.820513	0.0277778	0.501372	1	B-CT	0.000122474	6.42115e-05	0.4	0.272727	0.000372163	0.113137	B-CT	0.000122474	5.36701e-07	0.4	0.0277778	0.0101816	1	B-CD	6.42115e-05	5.36701e-07	0.272727	0.0277778
MGS00330	Unclassified_330	0.392117	1	A-CT	7.43777e-06	0	0.0512821	0	0.204339	1	B-CD	7.43777e-06	1.06167e-05	0.0512821	0.181818	0.902464	1	C-CD	7.43777e-06	9.1418e-05	0.0512821	0.0555556	0.103522	1	B-CD	0	1.06167e-05	0	0.181818	0.37281	1	C-CD	0	9.1418e-05	0	0.0555556	0.242807	1	C-CD	1.06167e-05	9.1418e-05	0.181818	0.0555556
MGS00331	Unclassified_331	0.0175444	1	A-CT	0.000166475	0	0.307692	0	0.0405841	1	A-CT	0.000166475	0	0.307692	0	0.000342663	0.102799	A-CT	0.000166475	0	0.307692	0	NaN	NaN	NaN	0	0	0	0	NaN	NaN	NaN	0	0	0	0	NaN	NaN	NaN	0	0	0	0
MGS00332	Unclassified_332	0.416623	1	A-CT	1.28045e-05	2.92302e-06	0.205128	0.133333	0.32763	1	A-CT	1.28045e-05	1.83443e-06	0.205128	0.0909091	0.00451062	1	A-CT	1.28045e-05	0	0.205128	0	0.708369	1	B-CT	2.92302e-06	1.83443e-06	0.133333	0.0909091	0.0291126	1	B-CT	2.92302e-06	0	0.133333	0	0.0786087	1	B-CD	1.83443e-06	0	0.0909091	0
MGS00333	Unclassified_333	NaN	NaN	NaN	0	0	0	0	0.0665565	1	B-CD	0	3.87476e-05	0	0.0909091	0.310514	1	C-CD	0	3.5848e-05	0	0.0277778	0.275758	1	B-CD	0	3.87476e-05	0	0.0909091	0.546865	1	C-CD	0	3.5848e-05	0	0.0277778	0.408745	1	B-CD	3.87476e-05	3.5848e-05	0.0909091	0.0277778
MGS00334	Unclassified_334	0.284538	1	A-CT	2.41318e-05	0	0.0769231	0	0.362688	1	A-CT	2.41318e-05	0	0.0769231	0	0.0947175	1	A-CT	2.41318e-05	0	0.0769231	0	NaN	NaN	NaN	0	0	0	0	NaN	NaN	NaN	0	0	0	0	NaN	NaN	NaN	0	0	0	0
MGS00335	Lactobacillus casei	NaN	NaN	NaN	0	0	0	0	NaN	NaN	NaN	0	0	0	0	0.143502	1	C-CD	0	2.34443e-06	0	0.0555556	NaN	NaN	NaN	0	0	0	0	0.37281	1	C-CD	0	2.34443e-06	0	0.0555556	0.450687	1	C-CD	0	2.34443e-06	0	0.0555556
MGS00336	Unclassified_336	0.392117	1	A-CT	9.69682e-06	0	0.0512821	0	0.468939	1	A-CT	9.69682e-06	0	0.0512821	0	0.177374	1	A-CT	9.69682e-06	0	0.0512821	0	NaN	NaN	NaN	0	0	0	0	NaN	NaN	NaN	0	0	0	0	NaN	NaN	NaN	0	0	0	0
MGS00337	Unclassified_337	0.284538	1	A-CT	2.40126e-05	0	0.0769231	0	0.362688	1	A-CT	2.40126e-05	0	0.0769231	0	0.34745	1	A-CT	2.40126e-05	4.72575e-06	0.0769231	0.0277778	NaN	NaN	NaN	0	0	0	0	0.546865	1	C-CD	0	4.72575e-06	0	0.0277778	0.615303	1	C-CD	0	4.72575e-06	0	0.0277778
MGS00338	Unclassified_338	0.75868	1	B-CT	2.31711e-05	9.26789e-05	0.102564	0.0666667	0.284538	1	A-CT	2.31711e-05	0	0.102564	0	0.193673	1	A-CT	2.31711e-05	2.95269e-06	0.102564	0.0277778	0.436275	1	B-CT	9.26789e-05	0	0.0666667	0	0.518689	1	B-CT	9.26789e-05	2.95269e-06	0.0666667	0.0277778	0.615303	1	C-CD	0	2.95269e-06	0	0.0277778
MGS00339	Unclassified_339	0.962614	1	B-CT	0.000304717	0.000492195	0.153846	0.133333	0.177516	1	A-CT	0.000304717	0	0.153846	0	0.0153863	1	A-CT	0.000304717	0	0.153846	0	0.238436	1	B-CT	0.000492195	0	0.133333	0	0.0291126	1	B-CT	0.000492195	0	0.133333	0	NaN	NaN	NaN	0	0	0	0
MGS00340	Unclassified_340	0.115258	1	A-CT	0.000167993	0	0.153846	0	0.177516	1	A-CT	0.000167993	0	0.153846	0	0.0153863	1	A-CT	0.000167993	0	0.153846	0	NaN	NaN	NaN	0	0	0	0	NaN	NaN	NaN	0	0	0	0	NaN	NaN	NaN	0	0	0	0
MGS00341	Unclassified_341	0.155356	1	A-CT	0.000144572	0	0.128205	0	0.224553	1	A-CT	0.000144572	0	0.128205	0	0.102212	1	A-CT	0.000144572	2.81177e-06	0.128205	0.0277778	NaN	NaN	NaN	0	0	0	0	0.546865	1	C-CD	0	2.81177e-06	0	0.0277778	0.615303	1	C-CD	0	2.81177e-06	0	0.0277778
MGS00342	Unclassified_342	0.562705	1	A-CT	1.67405e-05	0	0.025641	0	0.629235	1	A-CT	1.67405e-05	0	0.025641	0	0.350262	1	A-CT	1.67405e-05	0	0.025641	0	NaN	NaN	NaN	0	0	0	0	NaN	NaN	NaN	0	0	0	0	NaN	NaN	NaN	0	0	0	0
MGS00343	Unclassified_343	0.0230712	1	B-CT	0	3.98801e-05	0	0.133333	NaN	NaN	NaN	0	0	0	0	NaN	NaN	NaN	0	0	0	0	0.238436	1	B-CT	3.98801e-05	0	0.133333	0	0.0291126	1	B-CT	3.98801e-05	0	0.133333	0	NaN	NaN	NaN	0	0	0	0
MGS00344	Citrobacter sp._344	0.348515	1	A-CT	2.50406e-05	9.41289e-06	0.179487	0.0666667	0.140215	1	A-CT	2.50406e-05	0	0.179487	0	0.745932	1	C-CD	2.50406e-05	5.84311e-05	0.179487	0.138889	0.436275	1	B-CT	9.41289e-06	0	0.0666667	0	0.448848	1	C-CD	9.41289e-06	5.84311e-05	0.0666667	0.138889	0.204988	1	C-CD	0	5.84311e-05	0	0.138889
MGS00345	Unclassified_345	0.700965	1	A-CT	4.74493e-06	2.25838e-06	0.102564	0.0666667	0.418478	1	B-CD	4.74493e-06	4.83616e-05	0.102564	0.181818	0.720932	1	A-CT	4.74493e-06	2.37732e-06	0.102564	0.0833333	0.349727	1	B-CD	2.25838e-06	4.83616e-05	0.0666667	0.181818	0.876674	1	C-CD	2.25838e-06	2.37732e-06	0.0666667	0.0833333	0.30172	1	B-CD	4.83616e-05	2.37732e-06	0.181818	0.0833333
MGS00346	Clostridium sp._346	0.00290441	1	A-CT	0.00171608	0	0.435897	0	0.00987985	1	A-CT	0.00171608	0	0.435897	0	9.92943e-06	0.00346537	A-CT	0.00171608	0	0.435897	0	NaN	NaN	NaN	0	0	0	0	NaN	NaN	NaN	0	0	0	0	NaN	NaN	NaN	0	0	0	0
MGS00347	Streptococcus parasanguinis	0.416047	1	A-CT	4.13566e-05	1.6251e-05	0.410256	0.333333	0.714796	1	A-CT	4.13566e-05	1.48598e-05	0.410256	0.454545	0.490171	1	C-CD	4.13566e-05	4.92854e-05	0.410256	0.333333	0.767074	1	B-CT	1.6251e-05	1.48598e-05	0.333333	0.454545	0.8341	1	C-CD	1.6251e-05	4.92854e-05	0.333333	0.333333	0.872382	1	C-CD	1.48598e-05	4.92854e-05	0.454545	0.333333
MGS00348	Unclassified_348	NaN	NaN	NaN	0	0	0	0	NaN	NaN	NaN	0	0	0	0	0.143502	1	C-CD	0	6.31785e-06	0	0.0555556	NaN	NaN	NaN	0	0	0	0	0.37281	1	C-CD	0	6.31785e-06	0	0.0555556	0.450687	1	C-CD	0	6.31785e-06	0	0.0555556
MGS00349	Unclassified_349	0.024422	1	A-CT	8.65867e-05	0	0.282051	0	0.0525911	1	A-CT	8.65867e-05	0	0.282051	0	0.000664993	0.196173	A-CT	8.65867e-05	0	0.282051	0	NaN	NaN	NaN	0	0	0	0	NaN	NaN	NaN	0	0	0	0	NaN	NaN	NaN	0	0	0	0
MGS00350	Eubacterium biforme	0.155356	1	A-CT	0.000156248	0	0.128205	0	0.697901	1	B-CD	0.000156248	0.000259689	0.128205	0.181818	0.507325	1	A-CT	0.000156248	6.52781e-05	0.128205	0.0833333	0.103522	1	B-CD	0	0.000259689	0	0.181818	0.264797	1	C-CD	0	6.52781e-05	0	0.0833333	0.372435	1	B-CD	0.000259689	6.52781e-05	0.181818	0.0833333
MGS00351	Anaeroglobus geminatus	NaN	NaN	NaN	0	0	0	0	NaN	NaN	NaN	0	0	0	0	0.00426715	1	C-CD	0	0.000294081	0	0.194444	NaN	NaN	NaN	0	0	0	0	0.072365	1	C-CD	0	0.000294081	0	0.194444	0.123211	1	C-CD	0	0.000294081	0	0.194444
MGS00352	Unclassified_352	0.0157366	1	A-CT	0.000309807	1.72833e-05	0.410256	0.0666667	0.0592335	1	A-CT	0.000309807	5.06558e-05	0.410256	0.0909091	2.08291e-05	0.00718604	A-CT	0.000309807	0	0.410256	0	0.822327	1	B-CD	1.72833e-05	5.06558e-05	0.0666667	0.0909091	0.132026	1	B-CT	1.72833e-05	0	0.0666667	0	0.0786087	1	B-CD	5.06558e-05	0	0.0909091	0
MGS00353	Veillonella sp._353	0.634524	1	B-CT	5.33483e-05	0.000131604	0.333333	0.4	0.682599	1	B-CD	5.33483e-05	6.47745e-05	0.333333	0.454545	1.24841e-05	0.00433197	C-CD	5.33483e-05	0.00320681	0.333333	0.75	0.953973	1	B-CT	0.000131604	6.47745e-05	0.4	0.454545	0.00352877	0.935124	C-CD	0.000131604	0.00320681	0.4	0.75	0.00760258	1	C-CD	6.47745e-05	0.00320681	0.454545	0.75
MGS00354	Unclassified_354	0.516199	1	B-CT	3.74986e-06	8.53538e-06	0.025641	0.0666667	0.629235	1	A-CT	3.74986e-06	0	0.025641	0	0.14451	1	C-CD	3.74986e-06	1.99883e-05	0.025641	0.111111	0.436275	1	B-CT	8.53538e-06	0	0.0666667	0	0.645018	1	C-CD	8.53538e-06	1.99883e-05	0.0666667	0.111111	0.264384	1	C-CD	0	1.99883e-05	0	0.111111
MGS00355	Unclassified_355	0.826219	1	A-CT	2.03435e-05	9.39469e-06	0.205128	0.2	0.484419	1	B-CD	2.03435e-05	5.41929e-05	0.205128	0.0909091	0.299043	1	C-CD	2.03435e-05	2.32311e-05	0.205128	0.111111	0.562997	1	B-CD	9.39469e-06	5.41929e-05	0.2	0.0909091	0.478722	1	C-CD	9.39469e-06	2.32311e-05	0.2	0.111111	0.906576	1	B-CD	5.41929e-05	2.32311e-05	0.0909091	0.111111
MGS00356	Unclassified_356	0.562705	1	A-CT	2.05623e-05	0	0.025641	0	0.369913	1	A-CT	2.05623e-05	1.00946e-05	0.025641	0.0909091	0.954549	1	C-CD	2.05623e-05	5.02049e-05	0.025641	0.0277778	0.275758	1	B-CD	0	1.00946e-05	0	0.0909091	0.546865	1	C-CD	0	5.02049e-05	0	0.0277778	0.408745	1	C-CD	1.00946e-05	5.02049e-05	0.0909091	0.0277778
MGS00357	Unclassified_357	0.00196063	0.747	A-CT	0.00040473	0	0.461538	0	0.0340305	1	A-CT	0.00040473	3.31016e-05	0.461538	0.0909091	4.65063e-06	0.00168818	A-CT	0.00040473	0	0.461538	0	0.275758	1	B-CD	0	3.31016e-05	0	0.0909091	NaN	NaN	NaN	0	0	0	0	0.0786087	1	B-CD	3.31016e-05	0	0.0909091	0
MGS00358	Bacteroides xylanisolvens	0.242561	1	B-CT	0.00104169	0.00275961	0.974359	0.8	0.558183	1	B-CD	0.00104169	0.00132504	0.974359	0.818182	0.00158922	0.44975	C-CD	0.00104169	0.00162656	0.974359	0.444444	0.566739	1	B-CT	0.00275961	0.00132504	0.8	0.818182	0.0186071	1	B-CT	0.00275961	0.00162656	0.8	0.444444	0.0734339	1	C-CD	0.00132504	0.00162656	0.818182	0.444444
MGS00359	Unclassified_359	0.700965	1	A-CT	6.71163e-06	5.36471e-06	0.102564	0.0666667	0.467787	1	B-CD	6.71163e-06	3.74683e-05	0.102564	0.181818	0.0515135	1	A-CT	6.71163e-06	0	0.102564	0	0.400007	1	B-CD	5.36471e-06	3.74683e-05	0.0666667	0.181818	0.132026	1	B-CT	5.36471e-06	0	0.0666667	0	0.0107676	1	B-CD	3.74683e-05	0	0.181818	0
MGS00360	Unclassified_360	0.209635	1	A-CT	1.27319e-05	0	0.102564	0	0.284538	1	A-CT	1.27319e-05	0	0.102564	0	0.0515135	1	A-CT	1.27319e-05	0	0.102564	0	NaN	NaN	NaN	0	0	0	0	NaN	NaN	NaN	0	0	0	0	NaN	NaN	NaN	0	0	0	0
MGS00361	Unclassified_361	NaN	NaN	NaN	0	0	0	0	NaN	NaN	NaN	0	0	0	0	NaN	NaN	NaN	0	0	0	0	NaN	NaN	NaN	0	0	0	0	NaN	NaN	NaN	0	0	0	0	NaN	NaN	NaN	0	0	0	0
MGS00362	Unclassified_362	NaN	NaN	NaN	0	0	0	0	0.000967958	0.370728	B-CD	0	0.000108967	0	0.272727	0.0173661	1	C-CD	0	0.00024955	0	0.138889	0.0396609	1	B-CD	0	0.000108967	0	0.272727	0.138278	1	C-CD	0	0.00024955	0	0.138889	0.409377	1	C-CD	0.000108967	0.00024955	0.272727	0.138889
MGS00363	Unclassified_363	NaN	NaN	NaN	0	0	0	0	NaN	NaN	NaN	0	0	0	0	0.0348088	1	C-CD	0	5.8624e-05	0	0.111111	NaN	NaN	NaN	0	0	0	0	0.190872	1	C-CD	0	5.8624e-05	0	0.111111	0.264384	1	C-CD	0	5.8624e-05	0	0.111111
MGS00364	Unclassified_364	0.392117	1	A-CT	2.87769e-05	0	0.0512821	0	0.690455	1	A-CT	2.87769e-05	1.14569e-05	0.0512821	0.0909091	0.595434	1	A-CT	2.87769e-05	8.65879e-06	0.0512821	0.0277778	0.275758	1	B-CD	0	1.14569e-05	0	0.0909091	0.546865	1	C-CD	0	8.65879e-06	0	0.0277778	0.408745	1	B-CD	1.14569e-05	8.65879e-06	0.0909091	0.0277778
MGS00365	Unclassified_365	0.0462313	1	A-CT	0.000125561	0	0.230769	0	0.0866991	1	A-CT	0.000125561	0	0.230769	0	0.0100042	1	A-CT	0.000125561	5.90921e-06	0.230769	0.0277778	NaN	NaN	NaN	0	0	0	0	0.546865	1	C-CD	0	5.90921e-06	0	0.0277778	0.615303	1	C-CD	0	5.90921e-06	0	0.0277778
MGS00366	Clostridium sp._366	NaN	NaN	NaN	0	0	0	0	NaN	NaN	NaN	0	0	0	0	0.070052	1	C-CD	0	5.86743e-05	0	0.0833333	NaN	NaN	NaN	0	0	0	0	0.264797	1	C-CD	0	5.86743e-05	0	0.0833333	0.342789	1	C-CD	0	5.86743e-05	0	0.0833333
MGS00367	Unclassified_367	0.155356	1	A-CT	2.43503e-05	0	0.128205	0	0.224553	1	A-CT	2.43503e-05	0	0.128205	0	0.0281686	1	A-CT	2.43503e-05	0	0.128205	0	NaN	NaN	NaN	0	0	0	0	NaN	NaN	NaN	0	0	0	0	NaN	NaN	NaN	0	0	0	0
MGS00368	Unclassified_368	0.0337232	1	A-CT	0.000129106	0	0.25641	0	0.0677164	1	A-CT	0.000129106	0	0.25641	0	0.00127366	0.365542	A-CT	0.000129106	0	0.25641	0	NaN	NaN	NaN	0	0	0	0	NaN	NaN	NaN	0	0	0	0	NaN	NaN	NaN	0	0	0	0
MGS00369	Unclassified_369	0.547385	1	A-CT	7.74008e-05	3.22021e-05	0.128205	0.0666667	0.224553	1	A-CT	7.74008e-05	0	0.128205	0	0.0281686	1	A-CT	7.74008e-05	0	0.128205	0	0.436275	1	B-CT	3.22021e-05	0	0.0666667	0	0.132026	1	B-CT	3.22021e-05	0	0.0666667	0	NaN	NaN	NaN	0	0	0	0
MGS00370	Unclassified_370	0.284538	1	A-CT	1.34449e-05	0	0.0769231	0	0.960301	1	A-CT	1.34449e-05	3.15147e-06	0.0769231	0.0909091	0.0947175	1	A-CT	1.34449e-05	0	0.0769231	0	0.275758	1	B-CD	0	3.15147e-06	0	0.0909091	NaN	NaN	NaN	0	0	0	0	0.0786087	1	B-CD	3.15147e-06	0	0.0909091	0
MGS00371	Unclassified_371	0.467355	1	A-CT	4.49631e-05	8.88375e-06	0.205128	0.133333	0.363362	1	A-CT	4.49631e-05	6.71867e-06	0.205128	0.0909091	0.00451062	1	A-CT	4.49631e-05	0	0.205128	0	0.779066	1	B-CT	8.88375e-06	6.71867e-06	0.133333	0.0909091	0.0291126	1	B-CT	8.88375e-06	0	0.133333	0	0.0786087	1	B-CD	6.71867e-06	0	0.0909091	0
MGS00372	Unclassified_372	0.284538	1	A-CT	6.03223e-05	0	0.0769231	0	0.362688	1	A-CT	6.03223e-05	0	0.0769231	0	0.0947175	1	A-CT	6.03223e-05	0	0.0769231	0	NaN	NaN	NaN	0	0	0	0	NaN	NaN	NaN	0	0	0	0	NaN	NaN	NaN	0	0	0	0
MGS00373	Unclassified_373	0.233826	1	A-CT	2.39714e-05	1.93543e-05	0.205128	0.4	0.722329	1	A-CT	2.39714e-05	1.96529e-05	0.205128	0.272727	0.00451062	1	A-CT	2.39714e-05	0	0.205128	0	0.54106	1	B-CD	1.93543e-05	1.96529e-05	0.4	0.272727	7.14515e-05	0.0235075	B-CT	1.93543e-05	0	0.4	0	0.00151335	0.476707	B-CD	1.96529e-05	0	0.272727	0
MGS00374	Enterobacter cloacae	0.644927	1	A-CT	9.02858e-06	1.61146e-06	0.102564	0.0666667	0.284538	1	A-CT	9.02858e-06	0	0.102564	0	0.883063	1	C-CD	9.02858e-06	0.000123689	0.102564	0.0833333	0.436275	1	B-CT	1.61146e-06	0	0.0666667	0	0.807335	1	C-CD	1.61146e-06	0.000123689	0.0666667	0.0833333	0.342789	1	C-CD	0	0.000123689	0	0.0833333
MGS00375	Unclassified_375	0.478799	1	B-CT	1.78248e-06	2.28777e-05	0.025641	0.0666667	0.629235	1	A-CT	1.78248e-06	0	0.025641	0	0.954549	1	C-CD	1.78248e-06	0.000111912	0.025641	0.0277778	0.436275	1	B-CT	2.28777e-05	0	0.0666667	0	0.559285	1	C-CD	2.28777e-05	0.000111912	0.0666667	0.0277778	0.615303	1	C-CD	0	0.000111912	0	0.0277778
MGS00376	Streptococcus salivarius	0.0584071	1	A-CT	0.000459311	0.000148837	0.948718	1	0.0138507	1	A-CT	0.000459311	0.000114289	0.948718	0.636364	0.0043807	1	C-CD	0.000459311	0.000649421	0.948718	0.527778	0.145479	1	B-CT	0.000148837	0.000114289	1	0.636364	0.0982082	1	C-CD	0.000148837	0.000649421	1	0.527778	1	1	C-CD	0.000114289	0.000649421	0.636364	0.527778
MGS00377	Unclassified_377	0.0853588	1	A-CT	6.14974e-05	0	0.179487	0	0.140215	1	A-CT	6.14974e-05	0	0.179487	0	0.00836245	1	A-CT	6.14974e-05	0	0.179487	0	NaN	NaN	NaN	0	0	0	0	NaN	NaN	NaN	0	0	0	0	NaN	NaN	NaN	0	0	0	0
MGS00378	Unclassified_378	0.209635	1	A-CT	5.30685e-05	0	0.102564	0	0.284538	1	A-CT	5.30685e-05	0	0.102564	0	0.0515135	1	A-CT	5.30685e-05	0	0.102564	0	NaN	NaN	NaN	0	0	0	0	NaN	NaN	NaN	0	0	0	0	NaN	NaN	NaN	0	0	0	0
MGS00379	Unclassified_379	0.0945441	1	A-CT	0.000114447	2.94898e-05	0.435897	0.2	0.0641131	1	A-CT	0.000114447	6.33524e-06	0.435897	0.181818	0.0782399	1	C-CD	0.000114447	0.000852681	0.435897	0.194444	0.820992	1	B-CT	2.94898e-05	6.33524e-06	0.2	0.181818	0.869718	1	C-CD	2.94898e-05	0.000852681	0.2	0.194444	0.769753	1	C-CD	6.33524e-06	0.000852681	0.181818	0.194444
MGS00380	Unclassified_380	0.364817	1	A-CT	0.000270347	0.000250142	0.179487	0.0666667	0.140215	1	A-CT	0.000270347	0	0.179487	0	0.00836245	1	A-CT	0.000270347	0	0.179487	0	0.436275	1	B-CT	0.000250142	0	0.0666667	0	0.132026	1	B-CT	0.000250142	0	0.0666667	0	NaN	NaN	NaN	0	0	0	0
MGS00381	Unclassified_381	0.562705	1	A-CT	8.7777e-06	0	0.025641	0	0.629235	1	A-CT	8.7777e-06	0	0.025641	0	0.350262	1	A-CT	8.7777e-06	0	0.025641	0	NaN	NaN	NaN	0	0	0	0	NaN	NaN	NaN	0	0	0	0	NaN	NaN	NaN	0	0	0	0
MGS00382	Unclassified_382	0.0177393	1	A-CT	0.00010582	2.74818e-05	0.435897	0.0666667	0.00987985	1	A-CT	0.00010582	0	0.435897	0	9.92943e-06	0.00346537	A-CT	0.00010582	0	0.435897	0	0.436275	1	B-CT	2.74818e-05	0	0.0666667	0	0.132026	1	B-CT	2.74818e-05	0	0.0666667	0	NaN	NaN	NaN	0	0	0	0
MGS00383	Unclassified_383	0.478799	1	B-CT	1.84384e-06	1.098e-05	0.025641	0.0666667	0.629235	1	A-CT	1.84384e-06	0	0.025641	0	0.350262	1	A-CT	1.84384e-06	0	0.025641	0	0.436275	1	B-CT	1.098e-05	0	0.0666667	0	0.132026	1	B-CT	1.098e-05	0	0.0666667	0	NaN	NaN	NaN	0	0	0	0
MGS00384	Unclassified_384	0.155356	1	A-CT	5.42175e-05	0	0.128205	0	0.224553	1	A-CT	5.42175e-05	0	0.128205	0	0.0281686	1	A-CT	5.42175e-05	0	0.128205	0	NaN	NaN	NaN	0	0	0	0	NaN	NaN	NaN	0	0	0	0	NaN	NaN	NaN	0	0	0	0
MGS00385	Unclassified_385	NaN	NaN	NaN	0	0	0	0	NaN	NaN	NaN	0	0	0	0	NaN	NaN	NaN	0	0	0	0	NaN	NaN	NaN	0	0	0	0	NaN	NaN	NaN	0	0	0	0	NaN	NaN	NaN	0	0	0	0
MGS00386	Klebsiella pneumoniae_386	0.427176	1	A-CT	8.02949e-05	4.27245e-06	0.153846	0.0666667	0.177516	1	A-CT	8.02949e-05	0	0.153846	0	0.958767	1	C-CD	8.02949e-05	8.23233e-05	0.153846	0.138889	0.436275	1	B-CT	4.27245e-06	0	0.0666667	0	0.427032	1	C-CD	4.27245e-06	8.23233e-05	0.0666667	0.138889	0.204988	1	C-CD	0	8.23233e-05	0	0.138889
MGS00387	Burkholderiales bacterium	0.695538	1	B-CT	0.000200522	0.000590954	0.307692	0.2	0.908001	1	A-CT	0.000200522	0.000198698	0.307692	0.272727	0.0122564	1	A-CT	0.000200522	2.07678e-05	0.307692	0.0833333	0.888213	1	B-CT	0.000590954	0.000198698	0.2	0.272727	0.189694	1	B-CT	0.000590954	2.07678e-05	0.2	0.0833333	0.0869865	1	B-CD	0.000198698	2.07678e-05	0.272727	0.0833333
MGS00388	Unclassified_388	0.209635	1	A-CT	3.53399e-05	0	0.102564	0	0.284538	1	A-CT	3.53399e-05	0	0.102564	0	0.185398	1	A-CT	3.53399e-05	4.14441e-06	0.102564	0.0277778	NaN	NaN	NaN	0	0	0	0	0.546865	1	C-CD	0	4.14441e-06	0	0.0277778	0.615303	1	C-CD	0	4.14441e-06	0	0.0277778
MGS00389	Peptoniphilus harei	0.116158	1	B-CT	0	9.47595e-06	0	0.0666667	NaN	NaN	NaN	0	0	0	0	0.310514	1	C-CD	0	1.75409e-05	0	0.0277778	0.436275	1	B-CT	9.47595e-06	0	0.0666667	0	0.559285	1	C-CD	9.47595e-06	1.75409e-05	0.0666667	0.0277778	0.615303	1	C-CD	0	1.75409e-05	0	0.0277778
MGS00390	Unclassified_390	0.0124934	1	A-CT	0.000147605	0	0.333333	0	0.0310988	1	A-CT	0.000147605	0	0.333333	0	0.000174107	0.0544956	A-CT	0.000147605	0	0.333333	0	NaN	NaN	NaN	0	0	0	0	NaN	NaN	NaN	0	0	0	0	NaN	NaN	NaN	0	0	0	0
MGS00391	Megasphaera micronuciformis	0.478799	1	B-CT	9.39124e-07	2.02115e-05	0.025641	0.0666667	0.33424	1	B-CD	9.39124e-07	4.8293e-06	0.025641	0.0909091	8.17633e-05	0.0264913	C-CD	9.39124e-07	0.000259995	0.025641	0.388889	0.910604	1	B-CT	2.02115e-05	4.8293e-06	0.0666667	0.0909091	0.0263743	1	C-CD	2.02115e-05	0.000259995	0.0666667	0.388889	0.0576942	1	C-CD	4.8293e-06	0.000259995	0.0909091	0.388889
MGS00392	Unclassified_392	0.209635	1	A-CT	8.33754e-05	0	0.102564	0	0.284538	1	A-CT	8.33754e-05	0	0.102564	0	0.0515135	1	A-CT	8.33754e-05	0	0.102564	0	NaN	NaN	NaN	0	0	0	0	NaN	NaN	NaN	0	0	0	0	NaN	NaN	NaN	0	0	0	0
MGS00393	Collinsella intestinalis	0.478799	1	B-CT	9.93461e-06	0.000384369	0.025641	0.0666667	0.369913	1	A-CT	9.93461e-06	3.19845e-06	0.025641	0.0909091	0.350262	1	A-CT	9.93461e-06	0	0.025641	0	0.910604	1	B-CT	0.000384369	3.19845e-06	0.0666667	0.0909091	0.132026	1	B-CT	0.000384369	0	0.0666667	0	0.0786087	1	B-CD	3.19845e-06	0	0.0909091	0
MGS00394	Unclassified_394	0.284538	1	A-CT	1.10958e-05	0	0.0769231	0	0.362688	1	A-CT	1.10958e-05	0	0.0769231	0	0.0947175	1	A-CT	1.10958e-05	0	0.0769231	0	NaN	NaN	NaN	0	0	0	0	NaN	NaN	NaN	0	0	0	0	NaN	NaN	NaN	0	0	0	0
MGS00395	Unclassified_395	0.00258838	0.965467	A-CT	9.1315e-05	3.67729e-05	0.74359	0.333333	0.000109051	0.0440568	A-CT	9.1315e-05	0	0.74359	0	2.87958e-10	1.18351e-07	A-CT	9.1315e-05	0	0.74359	0	0.0417076	1	B-CT	3.67729e-05	0	0.333333	0	0.000336558	0.10366	B-CT	3.67729e-05	0	0.333333	0	NaN	NaN	NaN	0	0	0	0
MGS00396	Veillonella atypica_396	0.750145	1	A-CT	2.43149e-05	2.06239e-05	0.230769	0.2	0.365431	1	A-CT	2.43149e-05	1.27018e-05	0.230769	0.0909091	0.424829	1	C-CD	2.43149e-05	0.000487251	0.230769	0.277778	0.508597	1	B-CT	2.06239e-05	1.27018e-05	0.2	0.0909091	0.441696	1	C-CD	2.06239e-05	0.000487251	0.2	0.277778	0.181116	1	C-CD	1.27018e-05	0.000487251	0.0909091	0.277778
MGS00397	Unclassified_397	0.155356	1	A-CT	0.000697617	0	0.128205	0	0.224553	1	A-CT	0.000697617	0	0.128205	0	0.12813	1	C-CD	0.000697617	0.00109121	0.128205	0.0277778	NaN	NaN	NaN	0	0	0	0	0.546865	1	C-CD	0	0.00109121	0	0.0277778	0.615303	1	C-CD	0	0.00109121	0	0.0277778
MGS00398	Unclassified_398	0.209635	1	A-CT	6.07706e-05	0	0.102564	0	0.284538	1	A-CT	6.07706e-05	0	0.102564	0	0.0515135	1	A-CT	6.07706e-05	0	0.102564	0	NaN	NaN	NaN	0	0	0	0	NaN	NaN	NaN	0	0	0	0	NaN	NaN	NaN	0	0	0	0
MGS00399	Unclassified_399	0.644927	1	A-CT	0.000329755	3.08183e-06	0.102564	0.0666667	0.284538	1	A-CT	0.000329755	0	0.102564	0	0.0515135	1	A-CT	0.000329755	0	0.102564	0	0.436275	1	B-CT	3.08183e-06	0	0.0666667	0	0.132026	1	B-CT	3.08183e-06	0	0.0666667	0	NaN	NaN	NaN	0	0	0	0
MGS00400	Unclassified_400	0.354253	1	A-CT	3.36195e-05	2.39234e-06	0.153846	0.0666667	0.534567	1	A-CT	3.36195e-05	3.00504e-06	0.153846	0.0909091	0.0153863	1	A-CT	3.36195e-05	0	0.153846	0	0.910604	1	B-CD	2.39234e-06	3.00504e-06	0.0666667	0.0909091	0.132026	1	B-CT	2.39234e-06	0	0.0666667	0	0.0786087	1	B-CD	3.00504e-06	0	0.0909091	0
MGS00401	Unclassified_401	0.269186	1	B-CT	2.29093e-05	2.6577e-05	0.282051	0.466667	0.260384	1	A-CT	2.29093e-05	1.46024e-05	0.282051	0.0909091	0.00336037	0.9073	A-CT	2.29093e-05	2.18205e-06	0.282051	0.0277778	0.0866025	1	B-CT	2.6577e-05	1.46024e-05	0.466667	0.0909091	0.000162059	0.0510485	B-CT	2.6577e-05	2.18205e-06	0.466667	0.0277778	0.369217	1	B-CD	1.46024e-05	2.18205e-06	0.0909091	0.0277778
MGS00402	Unclassified_402	0.845723	1	A-CT	1.10008e-05	5.56582e-06	0.0512821	0.0666667	0.468939	1	A-CT	1.10008e-05	0	0.0512821	0	0.945719	1	A-CT	1.10008e-05	2.2236e-06	0.0512821	0.0555556	0.436275	1	B-CT	5.56582e-06	0	0.0666667	0	0.859189	1	B-CT	5.56582e-06	2.2236e-06	0.0666667	0.0555556	0.450687	1	C-CD	0	2.2236e-06	0	0.0555556
MGS00403	Unclassified_403	0.446688	1	A-CT	0.000254879	0.000117447	0.153846	0.0666667	0.177516	1	A-CT	0.000254879	0	0.153846	0	0.0153863	1	A-CT	0.000254879	0	0.153846	0	0.436275	1	B-CT	0.000117447	0	0.0666667	0	0.132026	1	B-CT	0.000117447	0	0.0666667	0	NaN	NaN	NaN	0	0	0	0
MGS00404	Unclassified_404	0.189834	1	A-CT	3.37769e-05	7.28287e-06	0.230769	0.0666667	0.0866991	1	A-CT	3.37769e-05	0	0.230769	0	0.00241003	0.667578	A-CT	3.37769e-05	0	0.230769	0	0.436275	1	B-CT	7.28287e-06	0	0.0666667	0	0.132026	1	B-CT	7.28287e-06	0	0.0666667	0	NaN	NaN	NaN	0	0	0	0
MGS00405	Unclassified_405	0.392117	1	A-CT	3.47424e-05	0	0.0512821	0	0.468939	1	A-CT	3.47424e-05	0	0.0512821	0	0.177374	1	A-CT	3.47424e-05	0	0.0512821	0	NaN	NaN	NaN	0	0	0	0	NaN	NaN	NaN	0	0	0	0	NaN	NaN	NaN	0	0	0	0
MGS00406	Prevotella bivia	0.516199	1	B-CT	1.49843e-06	3.66239e-06	0.025641	0.0666667	0.629235	1	A-CT	1.49843e-06	0	0.025641	0	0.501882	1	C-CD	1.49843e-06	5.77769e-05	0.025641	0.0555556	0.436275	1	B-CT	3.66239e-06	0	0.0666667	0	0.939394	1	C-CD	3.66239e-06	5.77769e-05	0.0666667	0.0555556	0.450687	1	C-CD	0	5.77769e-05	0	0.0555556
MGS00407	Unclassified_407	0.284538	1	A-CT	2.24814e-05	0	0.0769231	0	0.362688	1	A-CT	2.24814e-05	0	0.0769231	0	0.0947175	1	A-CT	2.24814e-05	0	0.0769231	0	NaN	NaN	NaN	0	0	0	0	NaN	NaN	NaN	0	0	0	0	NaN	NaN	NaN	0	0	0	0
MGS00408	Unclassified_408	0.155356	1	A-CT	6.67371e-05	0	0.128205	0	0.224553	1	A-CT	6.67371e-05	0	0.128205	0	0.0281686	1	A-CT	6.67371e-05	0	0.128205	0	NaN	NaN	NaN	0	0	0	0	NaN	NaN	NaN	0	0	0	0	NaN	NaN	NaN	0	0	0	0
MGS00409	Unclassified_409	0.116158	1	B-CT	0	3.14317e-06	0	0.0666667	0.00792085	1	B-CD	0	0.000132838	0	0.181818	0.143502	1	C-CD	0	1.72632e-05	0	0.0555556	0.349727	1	B-CD	3.14317e-06	0.000132838	0.0666667	0.181818	0.939394	1	C-CD	3.14317e-06	1.72632e-05	0.0666667	0.0555556	0.185591	1	B-CD	0.000132838	1.72632e-05	0.181818	0.0555556
MGS00410	Unclassified_410	0.562705	1	A-CT	1.11942e-06	0	0.025641	0	0.629235	1	A-CT	1.11942e-06	0	0.025641	0	0.350262	1	A-CT	1.11942e-06	0	0.025641	0	NaN	NaN	NaN	0	0	0	0	NaN	NaN	NaN	0	0	0	0	NaN	NaN	NaN	0	0	0	0
MGS00411	Unclassified_411	0.115258	1	A-CT	5.69711e-05	0	0.153846	0	0.177516	1	A-CT	5.69711e-05	0	0.153846	0	0.0153863	1	A-CT	5.69711e-05	0	0.153846	0	NaN	NaN	NaN	0	0	0	0	NaN	NaN	NaN	0	0	0	0	NaN	NaN	NaN	0	0	0	0
MGS00412	Unclassified_412	0.155356	1	A-CT	0.000252359	0	0.128205	0	0.224553	1	A-CT	0.000252359	0	0.128205	0	0.0281686	1	A-CT	0.000252359	0	0.128205	0	NaN	NaN	NaN	0	0	0	0	NaN	NaN	NaN	0	0	0	0	NaN	NaN	NaN	0	0	0	0
MGS00413	Clostridium bolteae_413	1.78134e-05	0.00739258	B-CT	9.01977e-06	0.000110137	0.153846	0.733333	0.000100403	0.0406632	B-CD	9.01977e-06	0.000443276	0.153846	0.727273	0.0024684	0.67881	C-CD	9.01977e-06	0.00054987	0.153846	0.416667	0.958207	1	B-CD	0.000110137	0.000443276	0.733333	0.727273	0.421816	1	C-CD	0.000110137	0.00054987	0.733333	0.416667	0.331336	1	C-CD	0.000443276	0.00054987	0.727273	0.416667
MGS00414	Unclassified_414	0.0863529	1	A-CT	5.31048e-05	2.36288e-05	0.410256	0.133333	0.25791	1	B-CD	5.31048e-05	6.83909e-05	0.410256	0.181818	2.08291e-05	0.00718604	A-CT	5.31048e-05	0	0.410256	0	0.77243	1	B-CD	2.36288e-05	6.83909e-05	0.133333	0.181818	0.0291126	1	B-CT	2.36288e-05	0	0.133333	0	0.0107676	1	B-CD	6.83909e-05	0	0.181818	0
MGS00415	Unclassified_415	0.106772	1	A-CT	5.89543e-05	1.99807e-05	0.0512821	0.2	0.468939	1	A-CT	5.89543e-05	0	0.0512821	0	0.177374	1	A-CT	5.89543e-05	0	0.0512821	0	0.134604	1	B-CT	1.99807e-05	0	0.2	0	0.00669233	1	B-CT	1.99807e-05	0	0.2	0	NaN	NaN	NaN	0	0	0	0
MGS00416	Unclassified_416	0.516199	1	A-CT	2.65172e-05	1.53691e-05	0.025641	0.0666667	0.629235	1	A-CT	2.65172e-05	0	0.025641	0	0.350262	1	A-CT	2.65172e-05	0	0.025641	0	0.436275	1	B-CT	1.53691e-05	0	0.0666667	0	0.132026	1	B-CT	1.53691e-05	0	0.0666667	0	NaN	NaN	NaN	0	0	0	0
MGS00417	Peptostreptococcus anaerobius	NaN	NaN	NaN	0	0	0	0	NaN	NaN	NaN	0	0	0	0	0.310514	1	C-CD	0	7.10981e-06	0	0.0277778	NaN	NaN	NaN	0	0	0	0	0.546865	1	C-CD	0	7.10981e-06	0	0.0277778	0.615303	1	C-CD	0	7.10981e-06	0	0.0277778
MGS00418	Unclassified_418	0.392117	1	A-CT	1.26408e-05	0	0.0512821	0	0.690455	1	A-CT	1.26408e-05	5.00198e-06	0.0512821	0.0909091	0.177374	1	A-CT	1.26408e-05	0	0.0512821	0	0.275758	1	B-CD	0	5.00198e-06	0	0.0909091	NaN	NaN	NaN	0	0	0	0	0.0786087	1	B-CD	5.00198e-06	0	0.0909091	0
MGS00419	Enterococcus faecium_419	0.898479	1	A-CT	2.48849e-05	8.98115e-06	0.0769231	0.0666667	0.362688	1	A-CT	2.48849e-05	0	0.0769231	0	0.77792	1	C-CD	2.48849e-05	0.000206107	0.0769231	0.0555556	0.436275	1	B-CT	8.98115e-06	0	0.0666667	0	0.939394	1	C-CD	8.98115e-06	0.000206107	0.0666667	0.0555556	0.450687	1	C-CD	0	0.000206107	0	0.0555556
MGS00420	Unclassified_420	NaN	NaN	NaN	0	0	0	0	NaN	NaN	NaN	0	0	0	0	0.143502	1	C-CD	0	5.4526e-06	0	0.0555556	NaN	NaN	NaN	0	0	0	0	0.37281	1	C-CD	0	5.4526e-06	0	0.0555556	0.450687	1	C-CD	0	5.4526e-06	0	0.0555556
MGS00421	Unclassified_421	0.392117	1	A-CT	2.80929e-05	0	0.0512821	0	0.468939	1	A-CT	2.80929e-05	0	0.0512821	0	0.177374	1	A-CT	2.80929e-05	0	0.0512821	0	NaN	NaN	NaN	0	0	0	0	NaN	NaN	NaN	0	0	0	0	NaN	NaN	NaN	0	0	0	0
MGS00422	Unclassified_422	0.209635	1	A-CT	3.18394e-05	0	0.102564	0	0.284538	1	A-CT	3.18394e-05	0	0.102564	0	0.0515135	1	A-CT	3.18394e-05	0	0.102564	0	NaN	NaN	NaN	0	0	0	0	NaN	NaN	NaN	0	0	0	0	NaN	NaN	NaN	0	0	0	0
MGS00423	Unclassified_423	0.209635	1	A-CT	0.000111112	0	0.102564	0	0.284538	1	A-CT	0.000111112	0	0.102564	0	0.0515135	1	A-CT	0.000111112	0	0.102564	0	NaN	NaN	NaN	0	0	0	0	NaN	NaN	NaN	0	0	0	0	NaN	NaN	NaN	0	0	0	0
MGS00424	Unclassified_424	0.260602	1	A-CT	4.87723e-05	4.19107e-06	0.179487	0.0666667	0.944256	1	A-CT	4.87723e-05	2.28989e-05	0.179487	0.181818	0.00836245	1	A-CT	4.87723e-05	0	0.179487	0	0.349727	1	B-CD	4.19107e-06	2.28989e-05	0.0666667	0.181818	0.132026	1	B-CT	4.19107e-06	0	0.0666667	0	0.0107676	1	B-CD	2.28989e-05	0	0.181818	0
MGS00425	Unclassified_425	0.00881277	1	A-CT	0.0015589	0	0.358974	0	0.0236492	1	A-CT	0.0015589	0	0.358974	0	8.71597e-05	0.0281526	A-CT	0.0015589	0	0.358974	0	NaN	NaN	NaN	0	0	0	0	NaN	NaN	NaN	0	0	0	0	NaN	NaN	NaN	0	0	0	0
MGS00426	Unclassified_426	0.222554	1	B-CT	0.000110612	0.00107418	0.128205	0.266667	0.224553	1	A-CT	0.000110612	0	0.128205	0	0.0281686	1	A-CT	0.000110612	0	0.128205	0	0.0756505	1	B-CT	0.00107418	0	0.266667	0	0.00152311	0.437132	B-CT	0.00107418	0	0.266667	0	NaN	NaN	NaN	0	0	0	0
MGS00427	Unclassified_427	0.0042517	1	A-CT	5.89217e-05	0	0.410256	0	0.319718	1	B-CD	5.89217e-05	0.000125753	0.410256	0.181818	2.08291e-05	0.00718604	A-CT	5.89217e-05	0	0.410256	0	0.103522	1	B-CD	0	0.000125753	0	0.181818	NaN	NaN	NaN	0	0	0	0	0.0107676	1	B-CD	0.000125753	0	0.181818	0
MGS00428	Unclassified_428	0.00428966	1	B-CT	0.000123881	0.00189462	0.0769231	0.4	0.362688	1	A-CT	0.000123881	0	0.0769231	0	0.937117	1	A-CT	0.000123881	8.56944e-05	0.0769231	0.0833333	0.0223602	1	B-CT	0.00189462	0	0.4	0	0.00746466	1	B-CT	0.00189462	8.56944e-05	0.4	0.0833333	0.342789	1	C-CD	0	8.56944e-05	0	0.0833333
MGS00429	Unclassified_429	0.155356	1	A-CT	2.98846e-05	0	0.128205	0	0.224553	1	A-CT	2.98846e-05	0	0.128205	0	0.0281686	1	A-CT	2.98846e-05	0	0.128205	0	NaN	NaN	NaN	0	0	0	0	NaN	NaN	NaN	0	0	0	0	NaN	NaN	NaN	0	0	0	0
MGS00430	Bifidobacterium breve	0.562705	1	A-CT	1.27699e-06	0	0.025641	0	0.369913	1	B-CD	1.27699e-06	4.20542e-06	0.025641	0.0909091	0.00784577	1	C-CD	1.27699e-06	0.00225433	0.025641	0.222222	0.275758	1	B-CD	0	4.20542e-06	0	0.0909091	0.0520088	1	C-CD	0	0.00225433	0	0.222222	0.280443	1	C-CD	4.20542e-06	0.00225433	0.0909091	0.222222
MGS00431	Unclassified_431	0.0047817	1	B-CT	0	6.59766e-05	0	0.2	0.000967958	0.370728	B-CD	0	0.000640877	0	0.272727	0.00426715	1	C-CD	0	0.00104381	0	0.194444	0.482163	1	B-CD	6.59766e-05	0.000640877	0.2	0.272727	0.94057	1	C-CD	6.59766e-05	0.00104381	0.2	0.194444	0.538984	1	C-CD	0.000640877	0.00104381	0.272727	0.194444
MGS00432	Unclassified_432	0.729631	1	B-CT	4.36885e-05	6.1026e-05	0.102564	0.0666667	0.140215	1	B-CD	4.36885e-05	0.000518131	0.102564	0.272727	0.202215	1	A-CT	4.36885e-05	6.45954e-06	0.102564	0.0277778	0.160118	1	B-CD	6.1026e-05	0.000518131	0.0666667	0.272727	0.518689	1	B-CT	6.1026e-05	6.45954e-06	0.0666667	0.0277778	0.0118127	1	B-CD	0.000518131	6.45954e-06	0.272727	0.0277778
MGS00433	Clostridium scindens_433	NaN	NaN	NaN	0	0	0	0	0.00792085	1	B-CD	0	0.000483222	0	0.181818	0.143502	1	C-CD	0	1.23561e-05	0	0.0555556	0.103522	1	B-CD	0	0.000483222	0	0.181818	0.37281	1	C-CD	0	1.23561e-05	0	0.0555556	0.168932	1	B-CD	0.000483222	1.23561e-05	0.181818	0.0555556
MGS00434	Unclassified_434	0.284538	1	A-CT	0.000236355	0	0.0769231	0	0.362688	1	A-CT	0.000236355	0	0.0769231	0	0.0947175	1	A-CT	0.000236355	0	0.0769231	0	NaN	NaN	NaN	0	0	0	0	NaN	NaN	NaN	0	0	0	0	NaN	NaN	NaN	0	0	0	0
MGS00435	Unclassified_435	0.883324	1	B-CT	5.90431e-05	0.000271942	0.282051	0.266667	0.273859	1	B-CD	5.90431e-05	0.000110751	0.282051	0.0909091	0.0307088	1	A-CT	5.90431e-05	1.98543e-05	0.282051	0.0833333	0.326839	1	B-CT	0.000271942	0.000110751	0.266667	0.0909091	0.072365	1	B-CT	0.000271942	1.98543e-05	0.266667	0.0833333	0.896742	1	B-CD	0.000110751	1.98543e-05	0.0909091	0.0833333
MGS00436	Collinsella aerofaciens	0.000345741	0.136222	A-CT	0.000749765	4.68676e-05	0.74359	0.133333	0.0113228	1	A-CT	0.000749765	0.000106877	0.74359	0.363636	1.34056e-07	5.10755e-05	A-CT	0.000749765	5.90896e-05	0.74359	0.111111	0.246184	1	B-CD	4.68676e-05	0.000106877	0.133333	0.363636	0.838988	1	C-CD	4.68676e-05	5.90896e-05	0.133333	0.111111	0.074378	1	B-CD	0.000106877	5.90896e-05	0.363636	0.111111
MGS00437	Haemophilus parainfluenzae	0.820358	1	A-CT	0.000174553	0.000128159	0.512821	0.466667	0.193221	1	A-CT	0.000174553	4.68539e-05	0.512821	0.272727	0.150919	1	C-CD	0.000174553	0.000280845	0.512821	0.305556	0.313889	1	B-CT	0.000128159	4.68539e-05	0.466667	0.272727	0.390128	1	C-CD	0.000128159	0.000280845	0.466667	0.305556	0.720873	1	C-CD	4.68539e-05	0.000280845	0.272727	0.305556
MGS00438	Unclassified_438	NaN	NaN	NaN	0	0	0	0	NaN	NaN	NaN	0	0	0	0	NaN	NaN	NaN	0	0	0	0	NaN	NaN	NaN	0	0	0	0	NaN	NaN	NaN	0	0	0	0	NaN	NaN	NaN	0	0	0	0
MGS00439	Unclassified_439	0.284538	1	A-CT	2.94299e-05	0	0.0769231	0	0.362688	1	A-CT	2.94299e-05	0	0.0769231	0	0.0947175	1	A-CT	2.94299e-05	0	0.0769231	0	NaN	NaN	NaN	0	0	0	0	NaN	NaN	NaN	0	0	0	0	NaN	NaN	NaN	0	0	0	0
MGS00440	Unclassified_440	0.116158	1	B-CT	0	1.26993e-05	0	0.0666667	0.00792085	1	B-CD	0	3.15082e-05	0	0.181818	0.310514	1	C-CD	0	4.43989e-05	0	0.0277778	0.400007	1	B-CD	1.26993e-05	3.15082e-05	0.0666667	0.181818	0.559285	1	C-CD	1.26993e-05	4.43989e-05	0.0666667	0.0277778	0.0855303	1	C-CD	3.15082e-05	4.43989e-05	0.181818	0.0277778
MGS00441	Clostridium sp._441	0.155356	1	A-CT	0.000921537	0	0.128205	0	0.224553	1	A-CT	0.000921537	0	0.128205	0	0.0281686	1	A-CT	0.000921537	0	0.128205	0	NaN	NaN	NaN	0	0	0	0	NaN	NaN	NaN	0	0	0	0	NaN	NaN	NaN	0	0	0	0
MGS00442	Unclassified_442	0.0707566	1	A-CT	0.000143093	3.8467e-05	0.410256	0.133333	0.0374659	1	A-CT	0.000143093	5.91889e-06	0.410256	0.0909091	0.0773548	1	C-CD	0.000143093	0.00113718	0.410256	0.194444	0.708369	1	B-CT	3.8467e-05	5.91889e-06	0.133333	0.0909091	0.575506	1	C-CD	3.8467e-05	0.00113718	0.133333	0.194444	0.387938	1	C-CD	5.91889e-06	0.00113718	0.0909091	0.194444
MGS00443	Unclassified_443	0.77757	1	A-CT	0.000271741	0.000241082	0.769231	0.666667	0.0259894	1	A-CT	0.000271741	9.909e-05	0.769231	0.363636	5.96084e-08	2.27704e-05	A-CT	0.000271741	3.07474e-05	0.769231	0.111111	0.106989	1	B-CT	0.000241082	9.909e-05	0.666667	0.363636	4.86778e-05	0.0162097	B-CT	0.000241082	3.07474e-05	0.666667	0.111111	0.0627407	1	B-CD	9.909e-05	3.07474e-05	0.363636	0.111111
MGS00444	Unclassified_444	0.562705	1	A-CT	1.65217e-06	0	0.025641	0	0.629235	1	A-CT	1.65217e-06	0	0.025641	0	0.350262	1	A-CT	1.65217e-06	0	0.025641	0	NaN	NaN	NaN	0	0	0	0	NaN	NaN	NaN	0	0	0	0	NaN	NaN	NaN	0	0	0	0
MGS00445	Fusobacterium sp._445	0.116158	1	B-CT	0	3.74531e-06	0	0.0666667	NaN	NaN	NaN	0	0	0	0	0.00426715	1	C-CD	0	0.000264998	0	0.194444	0.436275	1	B-CT	3.74531e-06	0	0.0666667	0	0.233276	1	C-CD	3.74531e-06	0.000264998	0.0666667	0.194444	0.123211	1	C-CD	0	0.000264998	0	0.194444
MGS00446	Unclassified_446	0.284538	1	A-CT	3.1137e-05	0	0.0769231	0	0.362688	1	A-CT	3.1137e-05	0	0.0769231	0	0.0947175	1	A-CT	3.1137e-05	0	0.0769231	0	NaN	NaN	NaN	0	0	0	0	NaN	NaN	NaN	0	0	0	0	NaN	NaN	NaN	0	0	0	0
MGS00447	Unclassified_447	NaN	NaN	NaN	0	0	0	0	NaN	NaN	NaN	0	0	0	0	NaN	NaN	NaN	0	0	0	0	NaN	NaN	NaN	0	0	0	0	NaN	NaN	NaN	0	0	0	0	NaN	NaN	NaN	0	0	0	0
MGS00448	Unclassified_448	0.00144565	0.556574	B-CT	3.26922e-06	5.96824e-05	0.025641	0.333333	8.80145e-07	0.000370541	B-CD	3.26922e-06	0.000905776	0.025641	0.636364	0.954549	1	C-CD	3.26922e-06	1.7848e-05	0.025641	0.0277778	0.0420306	1	B-CD	5.96824e-05	0.000905776	0.333333	0.636364	0.00331416	0.881567	B-CT	5.96824e-05	1.7848e-05	0.333333	0.0277778	3.76804e-06	0.00126983	B-CD	0.000905776	1.7848e-05	0.636364	0.0277778
MGS00449	Unclassified_449	0.478799	1	B-CT	1.78691e-06	0.000380694	0.025641	0.0666667	0.33424	1	B-CD	1.78691e-06	1.49905e-05	0.025641	0.0909091	0.350262	1	A-CT	1.78691e-06	0	0.025641	0	0.910604	1	B-CT	0.000380694	1.49905e-05	0.0666667	0.0909091	0.132026	1	B-CT	0.000380694	0	0.0666667	0	0.0786087	1	B-CD	1.49905e-05	0	0.0909091	0
MGS00450	Unclassified_450	0.284538	1	A-CT	1.31682e-05	0	0.0769231	0	0.362688	1	A-CT	1.31682e-05	0	0.0769231	0	0.0947175	1	A-CT	1.31682e-05	0	0.0769231	0	NaN	NaN	NaN	0	0	0	0	NaN	NaN	NaN	0	0	0	0	NaN	NaN	NaN	0	0	0	0
MGS00451	Bacteroides cellulosilyticus_451	0.112016	1	B-CT	0.000589838	0.000923091	0.641026	0.8	0.534469	1	A-CT	0.000589838	0.000522664	0.641026	0.727273	0.000218589	0.0666695	A-CT	0.000589838	5.15153e-05	0.641026	0.222222	0.388952	1	B-CT	0.000923091	0.000522664	0.8	0.727273	3.09185e-05	0.0103886	B-CT	0.000923091	5.15153e-05	0.8	0.222222	0.00112286	0.354824	B-CD	0.000522664	5.15153e-05	0.727273	0.222222
MGS00452	Unclassified_452	0.284538	1	A-CT	1.50882e-05	0	0.0769231	0	0.362688	1	A-CT	1.50882e-05	0	0.0769231	0	0.0947175	1	A-CT	1.50882e-05	0	0.0769231	0	NaN	NaN	NaN	0	0	0	0	NaN	NaN	NaN	0	0	0	0	NaN	NaN	NaN	0	0	0	0

[truncated: 6 more sheets: Supplementary Table 9, Supplementary Table 10, Supplementary Table 11, Supplementary Table 12, Supplementary Table 13, Supplementary Table 14]
